# Supplementary material for: Fuling Granule, a Traditional Chinese Medicine Compound, Suppresses Cell Proliferation and TGFβ-Induced EMT in Ovarian Cancer
Source: PLoS One. 2016 Dec 30;11(12):e0168892. doi: 10.1371/journal.pone.0168892 (PMC5201296; doi:10.1371/journal.pone.0168892)
Supplement: S1 File — 01 GSE79454 and Gene Ontology Analysis 02 in vitro cell data:SRB, MTT, cell clony, cell distribution, wound healing, invasion and migration 03 qPCR data 04 in vivo data (ZIP) [file pone.0168892.s001.zip]

Archive with 31 entries (23 files):
- supporting information/
- supporting information/01microarray_CFG/
- supporting information/01microarray_CFG/GA_affy_CFG.xlsx
- supporting information/01microarray_CFG/Raw_data_CFG/
- supporting information/01microarray_CFG/Raw_data_CFG/SKOV3_CFG_TGFbeta_1.CEL
- supporting information/01microarray_CFG/Raw_data_CFG/SKOV3_CFG_TGFbeta_2.CEL
- supporting information/01microarray_CFG/Raw_data_CFG/SKOV3_CFG_TGFbeta_3.CEL
- supporting information/01microarray_CFG/Raw_data_CFG/SKOV3_CFG_monomer_TGFbeta_1.CEL
- supporting information/01microarray_CFG/Raw_data_CFG/SKOV3_CFG_monomer_TGFbeta_2.CEL
- supporting information/01microarray_CFG/Raw_data_CFG/SKOV3_CFG_monomer_TGFbeta_3.CEL
- supporting information/01microarray_CFG/Raw_data_CFG/SKOV3_TGFbeta_1.CEL
- supporting information/01microarray_CFG/Raw_data_CFG/SKOV3_TGFbeta_2.CEL
- supporting information/01microarray_CFG/Raw_data_CFG/SKOV3_TGFbeta_3.CEL
- supporting information/02in vitro data/
- supporting information/02in vitro data/02-1SRB.xlsx
- supporting information/02in vitro data/02-2MTT.xlsx
- supporting information/02in vitro data/02-3colony formation ability.xlsx
- supporting information/02in vitro data/02-4cell distribution.xlsx
- supporting information/02in vitro data/02-5wound healing.xlsx
- supporting information/02in vitro data/02-6invasion and migration.xlsx
- supporting information/03QPCR data/
- supporting information/03QPCR data/HEY Cell cycle and Apoptosis QPCR/
- supporting information/03QPCR data/HEY Cell cycle and Apoptosis QPCR/admin_2016-05-08 17-04-08_CC005309.pcrd
- supporting information/03QPCR data/HEY Cell cycle and Apoptosis QPCR/admin_2016-05-08 17-04-08_CC005309.pdf
- supporting information/03QPCR data/SKOV3 Apoptosis QPCR/
- supporting information/03QPCR data/SKOV3 Apoptosis QPCR/admin_2016-05-12 22-05-17_CC005309-2.pcrd
- supporting information/03QPCR data/SKOV3 Apoptosis QPCR/admin_2016-05-12 22-05-17_CC005309-2.pdf
- supporting information/03QPCR data/SKOV3 Cell cycle QPCR/
- supporting information/03QPCR data/SKOV3 Cell cycle QPCR/admin_2016-05-09 14-01-39_CC005309-2.pcrd
- supporting information/03QPCR data/SKOV3 Cell cycle QPCR/admin_2016-05-09 14-01-39_CC005309-2.pdf
- supporting information/04 in vivo data-tumor volume.xlsx
