# Supplementary material for: Fuling Granule, a Traditional Chinese Medicine Compound, Suppresses Cell Proliferation and TGFβ-Induced EMT in Ovarian Cancer
Source: PLoS One. 2016 Dec 30;11(12):e0168892. doi: 10.1371/journal.pone.0168892 (PMC5201296; doi:10.1371/journal.pone.0168892)
Supplement: S1 File — 01 GSE79454 and Gene Ontology Analysis 02 in vitro cell data:SRB, MTT, cell clony, cell distribution, wound healing, invasion and migration 03 qPCR data 04 in vivo data (ZIP) [file pone.0168892.s001.zip › supporting information/01microarray_CFG/GA_affy_CFG.xlsx]

## Sheet: Metadata Template
# Use this template for 3' or whole Gene expression studies when summarization probe set data will be provided in Matrix table format (click on additional worksheet tabs below)
# Incomplete submissions will be returned. Click the Metadata Example tab below to view a completed worksheet
# Field names (in blue on this page) should not be edited. Hover over cells containing field names to view field content guidelines or,
# CLICK HERE for Field Content Guidelines Web page.
SERIES
# This section describes the overall experiment.
title	Macroarray to identigy the differentially expressed genes in CFG treated SKOV3 cells compared with control cells under TGFbeta condition
summary	The compound fuling granule (CFG) is a traditional Chinese drug which has been used to treat ovarian cancer in China for over twenty years. Nevertheless, the underlying molecular mechanism of its anti-cancer effect remains unclear. In this study, microarray data analysis was performed to search for differentially expressed genes in CFG-treated ovarian cancer cells. Several cell cycle and epitheli…
summary	N/A
overall design	9 samples are analyzed, and 3 samples for each group,
contributor	Fangfang Tao
contributor	N/A
SAMPLES
# The Sample names in the first column are arbitrary but they must match the column headers of the Matrix table (see next worksheet).
# CLICK HERE to find the Affymetrix platform accession number (GPLxxxx).
Sample name	title	CEL file	source name	organism	characteristics: tag	molecule	label	description	chip name or GEO platform id
SKOV3_TGFbeta-1	SKOV3_TGFbeta-1	SKOV3_TGFbeta_1	human ovarian cancercell line	human	female	total RNA	3' IVT		GPL16043
SKOV3_TGFbeta-2	SKOV3_TGFbeta-2	SKOV3_TGFbeta_2	human ovarian cancercell line	human	female	total RNA	3' IVT		GPL16043
SKOV3_TGFbeta-3	SKOV3_TGFbeta-3	SKOV3_TGFbeta_3	human ovarian cancercell line	human	female	total RNA	3' IVT		GPL16043
SKOV3_CFG_TGFbeta-1	SKOV3_CFG_TGFbeta-1	SKOV3_CFG_TGFbeta_1	human ovarian cancercell line	human	female	total RNA	3' IVT		GPL16043
SKOV3_CFG_TGFbeta-2	SKOV3_CFG_TGFbeta-2	SKOV3_CFG_TGFbeta_2	human ovarian cancercell line	human	female	total RNA	3' IVT		GPL16043
SKOV3_CFG_TGFbeta-3	SKOV3_CFG_TGFbeta-3	SKOV3_CFG_TGFbeta_3	human ovarian cancercell line	human	female	total RNA	3' IVT		GPL16043
SKOV3_CFG_monomer_TGFbeta-1	SKOV3_CFG_monomer_TGFbeta-1	SKOV3_CFG_monomer_TGFbeta_1	human ovarian cancercell line	human	female	total RNA	3' IVT		GPL16043
SKOV3_CFG_monomer_TGFbeta-2	SKOV3_CFG_monomer_TGFbeta-2	SKOV3_CFG_monomer_TGFbeta_2	human ovarian cancercell line	human	female	total RNA	3' IVT		GPL16043
SKOV3_CFG_monomer_TGFbeta-3	SKOV3_CFG_monomer_TGFbeta-3	SKOV3_CFG_monomer_TGFbeta_3	human ovarian cancercell line	human	female	total RNA	3' IVT		GPL16043
PROTOCOLS
# This section includes protocols and fields which are common to all Samples.
# Protocols which are applicable to specific Samples or specific channels should be included in additional columns of the SAMPLES section instead.
growth protocol	maintained in DMEM supplemented with 10% fetal bovine serum at 37℃ in a humidified 5% CO2 atmosphere.
treatment protocol	After serum starvation for 24 h, the ovarian cancer cells were treated with 3 mg/ml CFG only or in combination with 10 ng/ml TGFβ1 for 24 h
extract protocol	Total RNA was extracted from treated and non-treated cell lines using Trizol reagent (Invitrogen, Carlsbad, San Diego, USA) following the manufacturer’s protocol
label protocol	The amplified RNA was prepared with the GeneChip 3’IVT Express Kit (Affymetrix Inc., Santa Clara, CA, USA).
hyb protocol	After fragmentation, the amplified transcripts were hybridized to an Affymetrix 901838 GeneChip PrimeView Human Gene Expression Array (Affymetrix Inc.) for 16 h in a GeneChip Hybridization Oven 645
scan protocol	Arrays were washed and stained by a GeneChip Fluidics Station 450 and scanned by a GeneChip Scanner 3000
data processing	Raw data were imported into GeneSpring GX 11.0.1 and analyzed
value definition	Normalized value

## Sheet: Matrix Template
# Template for an Affymetrix matrix table submission.
# The ID_REF column should include the full list of probeset ids of the Affymetrix array (see Matrix Example tabs at bottom)
# The sample names in the Matrix table (e.g. 'SAMPLE 1') must match the Sample name in the SAMPLES section of the Metadata file.
# The Matrix table should include summarized/scaled/normalized probeset data generated by GC-RMA, dCHIP, MAS 5.0, or whatever algorithm/software was used for primary analysis.
# If submitting MAS 5.0 data as a Matrix table, we recommend adding ABS_CALL and DETECTION P-VALUE columns to this template (see 'Matrix Example 2' tab at bottom)
# P-values or other measurements can be added as additional columns for each sample (see 'Matrix Example 2' tab)
ID_REF	SKOV3_TGFbeta-1	SKOV3_TGFbeta-2	SKOV3_TGFbeta-3	SKOV3_CFG_TGFbeta-1	SKOV3_CFG_TGFbeta-2	SKOV3_CFG_TGFbeta-3	SKOV3_CFG_monomer_TGFbeta-1	SKOV3_CFG_monomer_TGFbeta-2	SKOV3_CFG_monomer_TGFbeta-3
11764191_at	-0.0383577	0.0632873	0.129712	-0.109237	0	-0.172725	-0.139728	0.118354	0
11727050_a_at	0.271043	0.0238934	0.0807037	0.164827	-0.11978	0	-0.140509	-0.0371151	-0.239279
11750344_a_at	-0.043179	0.0166678	-0.112462	-0.197911	-0.0921907	0.12261	0.228861	0	0.0418263
11759307_at	-0.00287628	-0.11173	-0.0936336	0.0493746	-0.0175152	0.0862761	0.0599232	0.113712	0
11761403_at	-0.16862	0.0292804	-0.0991559	-0.080133	0	0.0720205	0	0.0813506	0
11757172_at	-0.131645	0.0480075	0.0372849	-0.0668688	0	0	0.148728	0.0618811	-0.126663
11763268_at	0.00456572	0.169575	-0.00389433	-0.037035	0	0.148366	0.16254	-0.137205	-0.250399
11727695_a_at	0	0.102735	-0.157302	-0.153185	0	0.0885782	0.0480914	-0.109573	-0.0988731
11730840_a_at	0.0523481	-0.0171738	0	0.124357	0.133039	0	-0.165289	-0.25826	0
11755175_a_at	-0.0628581	0	0.138496	0.0824356	0.0699215	0.0630655	-0.238758	-0.303926	-0.327724
11731820_at	-0.075366	-0.0206699	0.108694	0	0	0.113482	0.0219159	0.223162	-0.0745187
11731123_a_at	-0.0178394	0.328861	0	-0.089005	-0.165276	0.0950449	0.130518	0.238081	-0.00748777
11761012_x_at	0	-0.0495734	0.103467	-0.0843987	-0.00855112	0.0374193	0.144058	-0.0149226	0.15707
11763593_a_at	0.0049715	-0.0588546	0	0.00161457	0.0285444	-0.121184	0.0928931	-0.203235	-0.142507
11730317_at	-0.0306277	-0.0295196	0.118919	0	-0.131718	0	0.120502	0	0.0835979
11743747_a_at	0.030376	0.188519	0.147459	0	-0.0533228	0.0133314	-0.528665	-0.572485	-0.542989
11716432_a_at	0	0.00749016	0.0206423	-0.0442886	0	-0.198152	-0.0384521	0	0.0737181
11734196_a_at	0.00580692	0	-0.0103493	0.015336	-0.118089	-0.0478039	0.134629	0.0988102	-0.0339756
11736790_x_at	0.0706596	0	0	0.0152736	-0.139998	-0.110827	-0.192038	-0.128073	0.0200596
11745745_a_at	-0.0163841	0.0549555	0.00284863	-0.113312	0	0.16051	0.0406542	0	-0.0607839
11716949_s_at	0.121787	0.355727	0.318661	0	0.121814	0	-0.836347	-0.83857	-0.827353
11715860_a_at	0	-0.301793	-0.107141	0.0630698	-0.0951471	-0.0727344	0.0358233	0.0833597	0.306858
11753470_a_at	0.0680819	-0.00822353	-0.357699	0	-0.065105	-0.430385	0.133095	0.207775	0.361518
11737412_at	0	0.0372996	-0.0753179	-0.0823879	0	-0.00539207	0.160351	0.0819149	0.0921986
11733237_a_at	0.160496	0.139594	0.0593581	0.142983	-0.0400238	0	-0.0199075	-0.145579	-0.155716
11732837_a_at	-0.0311952	0	0.0275993	0	0	-0.0171566	0.0123487	0.361371	-0.0630293
11747580_a_at	0.0318365	0	-0.0371666	-0.291204	-0.081728	0.183607	0.258968	0.0990663	-0.0240569
11744584_a_at	0.0509248	-0.0974216	-0.0731049	0	0.0411935	-0.00781632	-0.0887251	0.260776	0.201435
11720005_at	0.030611	0	-0.144045	-0.124022	-0.357735	-0.316495	0.22367	0.293746	0.562431
11731753_a_at	0.0386653	-0.00152731	-0.0251722	0.241959	0.221865	0	-0.176562	-0.202183	0
11758622_s_at	0.187746	0.150469	0.210619	0	-0.0309935	-0.0219431	0	-0.0648212	-0.231486
11762600_a_at	-0.0578718	-0.212152	0.209352	-0.0600715	0.247399	0	0.0188379	0	0
11736940_at	-0.0320883	0.272947	0.0995789	-0.353275	-0.0650773	0.158487	0.0467615	-0.283443	0
11741412_at	-0.0679717	-0.0844951	0	0.0835984	0.0274644	-0.188491	0.138672	-0.0768805	0
11753606_x_at	0.00544167	-0.0794048	-0.0699883	0	-0.0931416	-0.0449514	0.340133	0.447576	0.494444
11761646_at	0.00554562	0.00554562	-0.0257697	0.157697	0	0.0220509	-0.224306	-0.069407	-0.219823
11718707_a_at	-0.00668049	-0.224203	0.0451865	-0.160411	0	-0.178135	0.182587	0.0251765	0.00249338
11722086_x_at	0	0	0	0	0.117491	-0.032238	0	0	-0.00596094
11742820_s_at	0.226675	-0.155714	0.153207	0.0946631	0	-0.0257649	0.185015	-0.114815	0
11740952_at	0.149098	0.134363	0.162845	0	-0.200927	-0.48893	0	-0.0737248	0
11746041_a_at	0	0.0934439	0.0776444	-0.0806751	-0.0382872	-0.1649	-0.0919714	0.0342226	0.121107
11762973_at	0	0	-0.0749221	-0.0440788	0.0215263	0.0786262	-0.0875278	0	0.0946641
11744564_a_at	-0.0992031	0	0.147299	0.057313	0.0956287	0.0988121	-0.381582	-0.532025	-0.163774
11759054_at	0	0.103273	-0.14681	-0.349922	-0.0448818	0.210382	0	-0.016221	0.255086
11720104_a_at	0.0245018	-0.102571	-0.116055	0.0181894	-0.132174	-0.0670605	0.0385504	0.190321	0
11731540_at	0.173134	0.276356	0.3555	0	-0.0178814	0.0573235	-0.654819	-0.846947	-1.1348
11725347_a_at	0.0494318	-0.359288	-0.035109	0	-0.0706072	-0.0262108	0.16757	0.314884	0.321455
11755375_a_at	0.0817771	0	-0.153	0	-0.0929179	0	-0.0395551	0.136004	0.0815167
11727314_a_at	0	0.0704842	0.149308	0	0.148644	0	-0.368614	-0.41883	-0.403461
11745576_at	-0.315279	0	-0.0460482	-0.011219	-0.0170293	0.117994	0.14582	0.175716	0.105309
11739591_s_at	-0.0378714	0.0760174	0	0.119768	0.0363884	0	-0.120232	-0.120277	-0.0506229
11718486_a_at	0.0531101	-0.0213108	-0.19221	0	-0.0333261	-0.202268	0.0374937	0.0806208	0.069232
11736828_x_at	0.0823441	-0.0100107	0.244061	0.0671372	-0.121361	0	0	-0.131382	-0.195508
11717923_s_at	0.0791597	0.211397	0.157049	-0.0177145	0.0145044	0	-0.0981741	-0.200672	-0.276358
11724546_at	0.319633	0.15717	0.201283	0.149048	0	-0.141707	-0.295526	-0.480922	-0.270964
11730716_a_at	-0.17103	0.00771165	-0.0418725	0.0480916	-0.166429	0	0.0854144	0	0
11730612_a_at	0	-0.199921	0.0794516	0.122885	0.162093	-0.0492382	-0.0681882	0.0183272	-0.160296
11718387_s_at	0.0909014	0.0244513	0.0752153	0.123528	0	-0.00363827	-0.0357656	-0.0262318	-0.0278988
11715842_a_at	0.0454655	-0.0363655	0	-0.00973225	-0.125144	-0.0635281	0.237484	0.306899	0.311386
11722863_at	-0.796572	-0.835046	-0.814503	-0.129041	0.166816	0	0.265586	0.178043	0.16636
11751154_x_at	-0.019629	-0.155437	-0.209399	0.897228	0.809813	0.433692	0	-0.00374985	0.0133166
11726904_a_at	-0.0202408	-0.0573492	0.0132866	0.265058	0.0245924	0.0579062	0	-0.0565014	-0.036602
11753940_a_at	-0.179304	0.106277	-0.00177288	-0.179553	-0.174895	0	0.0801983	0.0598207	0.119164
11751357_a_at	-0.0279541	0.0189419	-0.216575	-0.0385723	0	0	0.2086	0.101738	0.0859585
11727430_s_at	-0.0918107	0.0391035	-0.0377378	-0.0551534	0	0.0832558	0.105895	-0.0357795	0.093286
11721103_a_at	-0.10475	-0.0426879	0	-0.168208	-0.0175581	0.180298	0.123976	0.163105	0.0153422
11755049_a_at	-0.00547791	-0.0384836	0	0.147149	0.118081	0.0640917	0.0115623	-0.0469675	-0.0423412
11764109_at	0.0705705	-0.154877	0.0808153	-0.0181751	0.00720715	-0.303501	-0.0847244	0.0323455	0
11749470_a_at	0	0.0581636	-0.0118723	0.0204735	-0.169633	0.289429	0.241794	-0.0704236	-0.0799127
11750933_a_at	0.00763702	0.193769	0.00911331	0	0.114454	-0.0747962	-0.414979	-0.508538	-0.297151
11746026_x_at	-0.244219	0.053184	-0.37494	0	0	0.0674315	0.183949	-0.0692191	0.102277
11723087_at	-0.0772862	0.0436006	0	-0.165627	0.0165052	0.281184	0.206697	-0.075346	-0.124162
11749176_a_at	-0.46154	-0.544425	-0.351327	0.126444	-0.000438213	0	0.00611639	0.255196	0.420241
11719577_a_at	0	0.135535	-0.00865841	0.0499411	-0.0457697	0.0640516	0.0726986	-0.101301	-0.0585885
11741646_s_at	-0.189623	0.0903139	-0.141895	-0.191271	0.0473247	0	0	0.0160189	0
11720729_at	-0.0393472	0.0877438	0	-0.0892563	0	0.0642815	-0.0690589	0.0511184	-0.148962
11729235_s_at	0.263547	-0.16691	0	-0.141299	-0.154845	-0.0649066	0.285413	0.263713	0.28051
11719930_a_at	0.052454	0.16033	-0.0702782	0.297659	0.236902	-0.320189	-0.0875435	-0.0419979	0
11733612_s_at	-0.255289	0	0.0458212	0	-0.146085	-0.0144057	0.283952	0.0546532	-0.258401
11745881_a_at	-0.0623097	0	-0.0508409	0	-0.130633	-0.02632	0.0251665	0.118723	0.0971627
11750096_a_at	-0.080847	0	0.0387855	0	-0.0480807	0.00425005	0	0	0.199224
11723609_a_at	0	-0.123995	-0.0779312	-0.0712266	0.158869	0	-0.0530872	0.110828	0.197264
11727450_a_at	0.100244	0	-0.100514	0	-0.0155239	0.00633287	0.0437579	0	-0.0290632
11736473_a_at	0.0980635	0.0171309	0.0952063	-0.254821	-0.0484095	0	0.0691032	-0.327697	-0.186652
11739863_a_at	0	0	-0.0974455	-0.108143	-0.0814695	-0.15647	0	0.132432	0.223744
11735984_at	0	0	-0.0165353	-0.0183082	0.00105	0.0447311	0	-0.0562959	-0.201848
11727105_s_at	-0.0929179	0.105752	0	0.0436406	-0.0837557	0	0.121683	-0.0584958	0
11756401_x_at	0	0.0551434	0.0439043	-0.054821	-0.0154448	-0.00541306	-0.026123	0.0165825	0
11735552_at	-0.0112193	0.153048	0.0477042	-0.197234	0.0377367	0	0.407955	-0.295261	-0.104376
11757770_s_at	0	0	-0.00584221	-0.0251551	-0.0952101	-0.0217848	0.109035	0.201425	0.164263
11728073_a_at	-0.0205841	0.0250959	0	-0.219455	-0.209045	-0.108727	0.227801	0.157227	0.236937
11743191_a_at	0	0	0.0107555	-0.0269308	-0.0873837	0	0	0	-0.00431228
11721561_a_at	0.112419	0	0.082336	0	-0.0114861	0.0950413	-0.0364261	-0.0921349	-0.384099
11740776_a_at	0.170711	0.0758758	0.124087	-0.190607	0.134496	0	-0.0199628	-0.131713	-0.00164938
11750796_a_at	0.154732	-0.0989447	0	0	-0.247099	0.047801	0.154232	0	0
11756636_x_at	0.0148954	-0.0179977	0.0341158	0.031579	0.147787	0	-0.137295	-0.332766	-0.0921927
11730313_a_at	0.12294	0	0.13272	0.0699358	0.0139408	0	-0.113653	-0.158084	-0.0970454
11734540_at	0	0	0	-0.0823784	-0.109931	-0.222099	0	0.218957	0.245327
11715925_a_at	0	0.0730171	-0.0538082	0.0756435	0.00187683	0.0287123	-0.198489	-0.238583	-0.318949
11745325_a_at	0	0.0254321	0.0510049	-0.273776	-0.0734658	0.0105724	-0.0390196	0	0.173508
11752744_a_at	0	-0.0707102	-0.0198746	0	0.0108509	0.0424423	0.0362139	0.0440588	-0.000323296
11736147_s_at	-0.292641	-0.202184	-0.170189	0.0368376	0.0786104	-0.130885	0	0.177414	0.181645
11727772_a_at	0	0	0	-0.0443172	0.110507	0.14525	-0.0445461	0	0.132314
11747878_a_at	0.183741	-0.165761	-0.00933456	-0.0441175	0.0151272	-0.102879	0.390009	0	0.0151272
11715826_x_at	0	-0.151534	-0.103574	-0.00100994	0.0359764	-0.0783758	0.0557804	0.112784	0.0398407
11751973_x_at	-0.107057	-0.0414314	0	0.0149202	0.102757	0.262921	-0.0400877	0	-0.0944538
11720944_at	-0.33984	-0.105283	0	-0.214503	-0.0459447	0.109209	0.329671	0.17948	0.0311866
11719697_a_at	-0.0244369	0	-0.0636196	0.0108786	0.00521564	-0.114266	-0.0664196	0.103198	0.068325
11750814_a_at	0	0.0542622	0.0340271	0	0	-0.156495	0	-0.0404482	-0.0621536
11760040_x_at	0	0	-0.0175953	0.0945229	-0.0504465	-0.033628	0.0644197	0.02774	0.0405927
11740214_a_at	0	-0.0493999	-0.776868	0.405716	0.0433292	-0.637699	-0.167093	0.0443444	0.0133553
11723347_a_at	-0.0181541	0.0479765	0.0609045	-0.119243	-0.0705996	-0.0376377	0	0.038723	0.143235
11738156_a_at	-0.0606928	0	-0.039093	-0.0614324	0.0196447	-0.275136	0.181416	0	0.191538
11716129_at	0.122608	0.0227518	0.0110521	0	-0.011508	-0.00411987	0.00160503	-0.151978	-0.189048
11756882_a_at	0.0741844	-0.0605144	-0.0505209	-0.0365119	0.0130358	-0.289733	0	0.106704	0.125951
11755637_x_at	0.0916615	0	0.0222712	0.0484066	-0.0176229	0.0583563	-0.110188	-0.105023	-0.152722
11718996_at	-0.0585108	0	-0.0384645	-0.085742	0.293848	-0.0467691	0.220802	0.00539207	0
11742377_at	-0.0726423	-0.0297656	0.06739	0.0948014	0	-0.0184302	0.0148854	0.0253577	-0.0277815
11736548_s_at	0	-0.0500002	-0.228268	0.170231	-0.0759454	-0.424703	0.0785885	0.472304	0.245221
11747866_a_at	0.181716	-0.0786962	-0.130154	0.174709	0	0.198864	0	-0.0558991	-0.135678
11719799_a_at	-0.0849056	-0.0393209	-0.0104828	0.117963	0.0958757	-0.078763	0	0.0319853	0.0801668
11742511_a_at	0.0227032	-0.0695076	-0.163305	-0.127665	0	0.167928	0.0896101	0	0.015173
11741910_s_at	-0.140483	0.0423508	-0.0834146	0	-0.12719	-0.209107	0.18075	0.012399	0.0184515
11759627_at	0.021028	0.115194	0.00215292	-0.0129848	-0.176221	0	-0.000788689	-0.0343952	0
11718129_x_at	0.00930405	0.0214872	-0.0679684	-0.0941	0.0159521	-0.074379	0	0.0189648	-0.0352001
11734958_s_at	0.249405	0.134747	0	0.178305	0.0984564	-0.0368929	-0.338229	-0.0368004	-0.260229
11759275_at	0.177724	0	-0.234274	0	-0.229809	-0.09815	0.192094	0	0.0315387
11745871_a_at	0.018611	0.183496	0.102004	-0.0392275	-0.0192041	0.0442734	-0.0630903	-0.0460272	0
11734814_a_at	0	-0.0343232	0	0.0424304	0.11511	-0.0870867	0	0.0405419	-0.137264
11722465_a_at	0	0.112359	0.0292664	-0.0792856	-0.0381193	-0.152839	-0.0183763	0.0108767	0.177902
11719993_x_at	0.131771	0.0858793	0.197853	0	0.0789862	-0.0491066	-0.119618	-0.146185	-0.180895
11733607_a_at	0	0.0150466	0.132394	-0.114895	0	0.117646	0.147279	-0.0845721	-0.28126
11721035_x_at	-0.0161099	0.0277195	-0.143758	0.414001	0.354423	0.136993	-0.0445471	0	-0.262264
11742980_a_at	0	-0.136942	0.0375564	0.115176	0	0	0.042526	-0.217685	-0.158264
11717748_x_at	0	0.0284729	-0.0786104	-0.107081	-0.114574	-0.175478	0.17715	0.278279	0.196376
11742257_a_at	-0.126675	0.0618458	0.0885019	0.0352669	-0.0686228	0.11896	0	-0.0644314	-0.140963
11752824_a_at	-0.194461	0	-0.0490713	-0.169608	-0.0742545	0.0471687	0.172483	0	0.161569
11751321_a_at	0.157316	0.0895743	-0.187119	0.0523067	-0.132772	0	0	-0.184334	0.0267425
11756118_s_at	0.0381498	0.145288	0	0.0793848	-0.0144644	0.0146646	-0.673187	-0.607064	-0.608627
11728751_a_at	0.0699816	-0.319699	-0.103391	0	-0.00112915	-0.00219059	0.0523396	0.083992	0.286277
11715402_x_at	0	0	0	-0.167078	-0.157506	-0.17959	0.150495	0.204963	0.234309
11760528_at	0	-0.0379293	0	-0.0620329	-0.18456	0.214548	0.133923	0	0
11744420_at	0	0.198972	0.202052	-0.0317602	0.0739336	0.00728941	-0.327444	-0.204937	-0.144685
11761323_at	-0.0116806	0.0160894	-0.149527	-0.263044	0.0584958	0.502012	-0.046679	0	0.138103
11744583_s_at	0	-0.134058	0	0	0.0413303	-0.175565	0.0651941	-0.00893497	0.201151
11758184_x_at	0.183329	-0.501864	-0.214301	0	-0.0222082	-0.115384	0.142926	0.327028	0.132104
11725061_a_at	-0.00552177	0	0.0516691	-0.0779018	-0.0513401	-0.113556	0.176431	0.191058	0.240761
11751316_x_at	-0.0172825	-0.0179291	0	0	0.237053	0	0.0457096	0	-0.00486994
11719866_at	0.130001	0.0575209	0	-0.342301	-0.212442	-0.020844	0.21913	0.0755839	-0.020844
11747376_s_at	-0.087945	0.0713882	-0.119364	0.366711	0.353772	0.455907	-0.526724	-0.145903	0
11740760_at	0	0	0.0374193	-0.0721593	0.150411	0	0.149503	0.0122919	-0.165246
11719788_s_at	0	0.0253057	-0.0404501	-0.0443296	-0.151964	-0.0118933	0.459439	0.733607	0.584586
11751189_x_at	0	0.103285	0	-0.0596921	-0.0410032	0.0213184	0.0648654	-0.0844951	0.0293963
11748164_a_at	0	0.0456953	-0.156965	0.34796	0.266825	0.318448	-0.549513	-0.595887	-0.73631
11721203_at	-0.0542569	-0.185051	-0.104259	0.121003	0.0978188	0.158203	0.00686932	0	-0.233011
11735804_x_at	0	-0.157542	0.0537391	0.122563	-0.0919332	0	0.0898981	-0.0297942	0.0183997
11719412_at	0	-0.0973892	-0.160295	0.0206251	0	0	-0.0576358	0.0414827	-0.0409412
11726441_a_at	-0.0623679	0	0.0566454	0	-0.0550914	-0.195303	-0.112809	0.192256	0.302868
11761498_at	-0.135578	0.036201	-0.0560646	-0.378315	0.0223722	0	0	0.215151	0
11761732_at	-0.157412	-0.0761733	0	-0.0761733	0.0235329	0.0304046	0.124091	-0.0488558	0.0559406
11762481_at	0	-0.00530291	0.068727	0	0	0	0.0494313	-0.208113	0.0270576
11722116_a_at	0.132519	0.0322566	0.107957	0	-0.119815	0	0.0942183	-0.103065	-0.0282674
11737598_a_at	0	0.0899777	-0.206598	0.0326581	-0.127736	0	0.195054	0.0260849	-0.0241189
11728523_a_at	-0.0122256	0.00743866	0.0388594	0.00699139	0	0.105275	-0.148911	-0.411085	-0.545754
11728439_at	0	0.0826449	-0.00929213	0.113562	0.085978	0.113642	-0.860931	-0.767542	-0.67369
11750366_a_at	0	0	0.289654	-0.00539184	-0.0377672	0.0149775	0.0399089	0	0
11760384_at	-0.128989	0.0777788	0.229243	-0.349325	-0.0898309	0	0.33054	0.0440717	0
11737444_a_at	-0.0819979	0	-0.242876	0	0	0.371822	0.217694	-0.0403385	0.0790186
11723152_a_at	0.0185609	0	0.194398	0.0549197	0.0710063	0	-0.143247	-0.0701904	0
11750968_x_at	-0.026638	-0.129368	0.119119	0	0.0168056	-0.107333	0.136203	0.120306	-0.00685883
11741727_a_at	0.087985	-0.0140438	0.040019	0.0289454	-0.372163	0.0877514	-0.117866	-0.0470357	0
11754840_s_at	0.0574813	0.214405	0	-0.0730162	0	-0.100358	0.432611	0	-0.158365
11757267_x_at	0.0578585	-0.0556784	-0.0231047	-0.105344	0	-0.125248	0.188471	0.307875	0.217302
11730333_at	0.0635476	-0.0184593	0.208947	0.139568	0.0392771	-0.419624	0	-0.06215	-0.230121
11730717_x_at	-0.129181	0	-0.118919	0.38105	0.0940616	0	0.0915296	0.00486159	0
11718361_at	-0.106181	-0.185711	0	0.121579	0.137084	-0.0659046	-0.0965624	0.0907335	0.0805416
11735219_at	0	0.0550344	0.153216	-0.0612514	-0.175183	0.101302	0	0.119265	-0.0458765
11718052_a_at	0	-0.0146275	0.118256	0.229835	0.209917	0.0423241	-0.42964	-0.368578	-0.0807409
11749907_a_at	-0.0588324	-0.112317	0	-0.00408936	0.0414824	0.0538363	0.0744567	0.0490401	-0.218278
11739616_x_at	-0.0482864	0.0749454	-0.126341	-0.0753212	-0.0827503	0	0.358093	0.459194	0.141144
11737631_a_at	0.126599	-0.0103714	0.0977132	-0.00337172	0.0451348	0	-0.0506957	0.42002	-0.0103714
11723861_a_at	-0.0236607	-0.00937843	-0.107677	0	-0.16727	0.0163736	0.189373	0.0641861	0.162498
11733619_a_at	-0.45082	0	-0.18459	0.143298	0.486557	0.168752	0	-0.188727	0.0303898
11716864_s_at	0.0559959	0.016963	0.0921287	0	0.0831394	-0.0186548	-0.357309	-0.367563	-0.406958
200062_PM_s_at	-0.00952816	0.0155897	0	-0.0146408	-0.00798988	-0.0045538	0.0955353	0.144938	0.14592
11740326_x_at	0.0541787	0.0917807	-0.00271177	0.0693679	0.0612912	0	-0.1921	-0.280829	-0.226231
11725830_a_at	0.207145	0	0.224408	0.0534086	-0.27929	0	-0.106286	-0.454537	-0.159191
11726721_x_at	0.0871153	0.0445957	0	-0.0718279	0.0341549	-0.0471048	0.00522518	-0.0789394	-0.125439
11743357_a_at	0	0.0863934	0.0799694	0.049264	0.122852	-0.0290689	-0.0336885	-0.114112	0
11758895_at	0	-0.0274625	0.149804	-0.06109	-0.0860477	-0.341156	1.38283e-05	0.143158	0.0514827
11753852_a_at	0.0655508	-0.101454	0.0212288	-0.0879066	0	-0.225696	0.0290692	-0.0560594	0.0877755
11730804_s_at	-0.0303698	0	0.0468721	-0.0505066	0.102753	0.0147905	-0.139855	-0.026804	0.0292368
11736428_at	0	0.340834	0	-0.259639	-0.0236883	0	0.134867	0.169621	-0.217597
11734349_a_at	0	0.0218363	-0.0421438	-0.0591822	-0.021347	-0.085104	0.0577717	0.121858	0.0742712
11744180_a_at	0.0412846	-0.000579834	0	0.032073	0.0409269	0.00658417	-0.151985	-0.0452089	-0.145784
11753358_a_at	0	0.0767846	-0.105845	-0.219982	-0.0835185	0.310325	0.163161	0	0
11754542_x_at	0.0283923	0.156828	0.114268	-0.0923748	0	0.0924673	-0.367512	-0.3126	-0.374844
11736640_a_at	-0.392018	-0.595051	-0.431764	0.0251722	0	0.060029	-0.0302572	0.0725946	0.226409
11763281_s_at	0.0678263	-0.157354	0	-0.00908279	0.0202093	-0.0946808	0	-0.166925	0.0385814
11737624_a_at	0.089252	0.18367	-0.442832	-0.132493	-0.159726	0	0.0566034	0	-0.146921
11719362_at	0.176887	0.134135	0.300156	0.0606337	0	-0.0390329	-0.490157	-0.437098	-0.281042
11730351_at	0.0500669	0.153689	-0.0125961	0	-0.0805664	0.0437469	0.0133657	-0.0195031	-0.185188
11718611_at	0	0.0146041	0	-0.125669	-0.105461	0.21342	0.14235	0	-0.123303
11739232_x_at	0.123567	0	-0.00251532	0.530462	0.742638	0.680507	-0.212883	-0.215848	-0.0200834
AFFX-HSAC07/X00351_3_at	0.13181	0	-0.00344276	-0.0674858	-0.142146	-0.150948	0.0200214	0.0658922	0.0160465
11728692_a_at	0.0215588	-0.103558	0.0141425	0.439905	0.0891414	-0.142258	-0.16177	0	-0.225625
11742877_x_at	-0.0147018	-0.127544	0.138065	0.0968189	0.163646	0.00588417	0	-0.12928	-0.119183
11747293_a_at	0	0.0707016	-0.0281529	-0.0308714	-0.185525	0	0.0697169	0.317856	0.171206
11742860_a_at	0	0.0602903	-0.0390027	0.0917542	-0.0441406	-0.0201976	0.15917	-0.0360758	0.0530896
11745498_a_at	-0.000520706	0.00723362	0	-0.1584	-0.0536642	-0.0385356	0.179377	0.107399	0
11726129_at	0	-0.0752749	0.017374	0	0	-0.073554	0.059936	-0.348293	0
11730174_at	0	0	0.167032	-0.161425	-0.139955	0.282547	0.118174	-0.223925	-0.223071
11715132_x_at	-0.0555854	0	-0.0137954	-0.198693	-0.154942	0.0496702	0.565031	0.432748	0.349512
11736997_a_at	-0.0835061	0	-0.10933	-0.122342	0.00160122	0.00268841	0.0898013	0.112773	-0.105519
11721214_a_at	0.131308	0.0387573	-0.0454597	-0.0314579	-0.00591946	0	0	0	-0.00902462
11739333_at	0.0388646	-0.0926273	0	0.118199	0.202409	0	-0.0689428	-0.0309541	0.033181
11741018_a_at	0	-0.123006	-0.114474	-0.0544286	-0.116739	0.00437498	0.106144	0.140719	0.2064
11743968_a_at	0.0971098	0.0508461	0.0558081	-0.070714	0	-0.0688992	0.0399857	-0.0626879	-0.230791
11736749_a_at	-0.019063	0.0335984	-0.207119	0	-0.20199	0	0.118135	0.111016	0
11746592_s_at	0.411151	-0.2811	0.0927064	-0.173504	0.327137	0	0.0342832	-0.222608	-0.347638
11729410_a_at	-0.124888	0.146195	0.00486088	0.126923	0.00213623	0	-0.197018	-0.230799	-0.0541277
11721848_at	-0.180495	0.18334	0	-0.228617	-0.0250683	0.0721188	0.00201797	0.0668774	-0.189646
11761778_a_at	-0.189455	0	0	0	0.068656	0.04177	-0.108572	0.107399	-0.141745
11731939_a_at	0.0930696	0	0.129511	-0.0241261	-0.0652966	-0.15577	-0.115741	0	0.230255
11743553_a_at	-0.0767012	-0.0051775	0.0211	0	0.0796881	-0.0217981	-0.0762596	0.0901957	0.306645
11758285_s_at	-0.0434475	0	0.0246058	-0.0826807	-0.098238	-0.107476	0.122278	0.0710287	0.0685587
11757037_s_at	0.0403061	0.0412617	0.0138645	-0.00660992	0	-0.0663748	-0.074275	-0.0486956	0.0265141
11724973_a_at	-0.0137522	0.129899	0	0.0521572	0.02911	0	0.223367	-0.106875	-0.116181
11730180_s_at	0.302668	0.294786	0.0817871	0.082921	0	-0.0307589	-0.449201	-0.40967	-0.627971
11724053_a_at	0.14198	0	0.119769	-0.0774202	0.0111442	-0.128633	0.0701442	0	-0.0247664
11741696_x_at	-0.0540056	-0.169634	0.121148	0.0502615	0.0545216	-0.00500011	0.00244427	-0.143119	0
11751535_s_at	-0.104146	0.214084	0.0862656	0.000377655	-0.0565963	0.171681	-0.0281396	-0.0800371	0
11716209_a_at	0	-0.118778	-0.0323057	0.00134945	0.0469465	-0.0826607	0.0727835	0.109715	0
11734043_at	0.190166	-0.0237579	0.117704	0.137943	-0.0216188	0	-0.0536382	0	-0.046757
11762934_at	-0.036459	0	0	0	0.0497663	0.265564	-0.0707898	0	0.214491
11737888_a_at	0.0545952	0.104954	0.087528	-0.0658002	0	0	0	0.0196538	-0.190167
11718294_s_at	-0.0401669	-0.0318565	-0.0812912	0.00173664	0	-0.0130882	0.096324	0.125986	0.112508
11743861_a_at	0.158628	-0.115581	0.119302	0.00926495	-0.000487328	-0.00421524	0.0511827	0	-0.0436697
11715832_s_at	0.0112934	-0.0960188	-0.0473118	0	-0.121825	-0.129197	0.147378	0.192891	0.164812
11730835_a_at	0	-0.0125046	-0.0196753	0.0755215	-0.0316448	-0.00594807	0.0886803	0.0851908	0.115664
11723092_at	-0.0408864	0.0587106	0	0.0686374	0.21552	0.171742	-0.165683	-0.18619	-0.209942
11725177_at	-0.241995	0.311682	-0.166898	-0.0449085	0	0.0932069	0.266539	0	0.0269761
11762768_at	0.019573	-0.207312	-0.0384371	0.0528383	-0.0937858	0	0.078162	0	-0.00955772
11743965_s_at	0	0.138199	-0.11009	0.179927	0.299609	0.24991	-0.143105	0	-0.600268
11741324_s_at	0	0.00515199	0.134663	-0.0917034	-0.313728	-0.105708	-0.0138698	0.0242753	0.0154562
11735795_at	0	0.173593	-0.0522757	-0.00490427	-0.104931	0.145877	0.235333	0	-0.0250611
11741004_a_at	0	0.156204	0	0	0.0614734	-0.0420237	0.0112734	-0.117685	-0.0409222
11763798_a_at	0.0462897	0	0.0636115	-0.119498	0	-0.056762	-0.0878863	0.0272176	0
11731992_x_at	-0.152342	-0.276956	-0.158215	0	0.0505075	-0.0315495	0.762402	0.978452	0.93979
11732719_at	-0.359792	-0.432824	-0.483476	0.144474	0	-0.0459552	0.85051	1.13537	0.98299
11740723_x_at	0	0.148338	0.00925016	-0.213358	-0.0585465	0	0.266392	0.181259	-0.220334
11751552_at	-0.192019	0.108218	0	0.0101848	-0.127541	0	0.175556	0	0
11734940_a_at	1.23321	1.19553	1.05633	0.277511	-0.0569501	0	-0.176437	-0.107028	-0.44659
11755071_a_at	1.33755	1.2557	1.30742	0	0	-0.0855465	-0.451828	-0.952322	-1.13839
11759789_x_at	0.177345	0	-0.0525389	0.0390027	-0.00653553	0.0816705	-0.0697708	-0.00417924	0.140171
11750395_a_at	0.012177	-0.0424008	0.0693049	-0.079608	0.266378	0	-0.16696	0.017221	0
11738202_x_at	-0.0745459	-0.0477772	-0.0966034	0.0389776	0	-0.0267544	0.190568	0.318292	0.120401
11721048_s_at	0.0892639	-0.0419168	0	-0.0535631	-0.0339088	-0.0393095	0.091507	0.0345402	0.100966
11725050_a_at	0	0.3535	0	0	-0.0928288	0.0640535	0.0920334	0.0125637	-0.110601
11754927_x_at	0.0048089	-0.133763	0.217303	0.111061	0.0052104	-0.045661	-0.17436	-0.0577483	0
11733355_x_at	0.0919108	0.22224	0.408566	0	0	-0.103612	-0.152361	-0.181564	-0.125237
11721523_s_at	-0.0815706	-0.0523872	-0.0370855	0.0256348	0.0357885	0.0409641	0	0.00826263	-0.00398254
11743114_at	-0.195104	-0.0526791	-0.00055027	0	0.00521183	0	-0.0488405	0.0504131	0.11588
11722186_a_at	-0.0191936	-0.0574617	0.107111	-0.129866	0	-0.0602608	0	0.181666	0.0428457
11720622_a_at	-0.0480509	0.0709381	-0.0079298	0	-0.156607	-0.000187874	0.161763	0.316583	0.132006
11737847_a_at	0	-0.141619	-0.117946	0	0.0226531	-0.411685	0.187273	0.137216	-0.322598
11738346_at	0.600331	0	0.0793483	0.197541	-0.0135632	-0.216707	-0.216707	-0.0484602	0
11723580_at	0.0114994	0.139809	0.136215	0	0.000610352	-0.0170927	-0.181481	-0.0755463	-0.0497131
11728834_x_at	0.0514803	0.00458813	-0.00270557	0.0160294	-0.00270557	-0.0458069	0.0273724	0	-0.125019
11735867_a_at	-0.103661	-0.0487766	-0.140001	0.110836	-0.0684238	0.115172	0	0.0347853	0.126587
11763325_a_at	-0.00347042	0	0.228445	0.259437	0.178524	0.0998058	-0.44435	-0.648232	-0.602398
11737234_s_at	0.113733	0.170786	0	0.0456896	0.0736551	-0.00154686	-0.838693	-0.777085	-0.710088
11756771_x_at	0.151242	0.054635	0.103948	0	-0.0435381	0.0508232	-0.140882	-0.0649757	-0.152428
11728637_a_at	0.00163746	-0.0054903	0	-0.124179	-0.132874	-0.107826	0.0462723	0.0163689	0.0381975
11722243_a_at	-0.148231	0.0865965	0	0.177433	0	0	0.0504298	-0.0528307	0.076375
11743732_a_at	0.139886	0	0.073863	-0.0256119	-0.0252142	-0.0571613	0	-0.0410271	0
11724603_a_at	-0.117646	0	0.0802078	0.0408053	-0.0727391	0.269148	0	-0.177995	0.0214524
11764222_at	0.0308423	0	0.265344	-0.0110264	-0.024899	0	-0.161499	-0.147541	0.107322
11722426_a_at	-0.0414255	-0.033932	-0.0451024	0	0	-0.18008	0.183405	0.290545	0
11757396_s_at	-0.42004	-0.566951	-0.337326	0.687168	0.696324	0.536549	0	0.0991688	-0.024086
11758071_s_at	-0.0455284	0	0	-0.107753	0	0.211663	0.17767	-0.0128894	0
11762015_at	0.0549579	0.0570273	0	0	0.0327415	0	-0.149626	-0.0819995	-0.0274158
11764105_at	0.0615954	0.167971	0	-0.1366	-0.241554	0.105499	0.170653	-0.0553393	0
11727897_a_at	-0.00628662	-0.0248728	0.0581999	0	0.0369768	-0.11788	-0.196431	0.00620747	0.0550251
11732797_x_at	-0.178951	0.0906954	0.0308247	0.0363112	0.0613346	0	-0.503529	-0.668223	-0.567027
11761694_at	-0.21376	0	0	-0.0673175	0.0532279	0.298196	0.060123	-0.035542	-0.1898
11745160_s_at	0.0292954	0	-0.0167747	-0.0838714	0	0.426786	0.17068	0	-0.12221
11737647_at	0.0325604	0	-0.0321839	-0.157326	0	-0.210154	0.154942	-0.0835986	0
11733277_a_at	-0.170107	0.004179	0.004179	0.0231917	0	0	0	0.147235	-0.052943
11730952_a_at	0.0269823	-0.0281034	0	-0.0343609	-0.0405321	-0.0161748	0.183301	0.339529	0.231933
11718170_a_at	0.172418	-0.0621176	0.127038	0.012507	0.012507	-0.161063	0	-0.174808	-0.0341873
11731567_a_at	0.103261	0	-0.0153623	0.103551	-0.0190773	-0.202783	0.0167832	-0.0800891	0.0167832
11720947_x_at	-0.454702	-0.369764	-0.392237	0.826823	0.793713	0.859669	0.136207	0	-0.0469198
11733669_a_at	-0.0711465	0.198812	0.061573	-0.105217	-0.139083	-0.182173	0.144745	0	0.144745
11750492_a_at	-0.164077	0	0	-0.0673614	-0.0735497	0.0360713	0.221402	0.0725741	0
11754372_x_at	0.042028	-0.00787401	-0.0146389	0.024241	0.143482	0.129932	0	-0.194443	-1.04432
11753119_x_at	0	0.122223	-0.0257959	-0.0264153	0	0.022666	0	0.0130281	0.0659833
11755632_a_at	-0.0494747	-0.0142488	-0.0629063	0.0596919	0.149864	0.203434	0.0712199	-0.00526285	0
11755668_s_at	-0.102666	-0.099771	-0.0352988	0	0.00850582	-0.0945692	0.189271	0.139145	0.308061
11717584_a_at	0.137821	0	0	0.176948	0.0928297	-0.0380521	-0.00388002	-0.174057	-0.287199
11755180_x_at	0.191374	0.270185	0.294621	-0.0679226	0	0.0349207	-0.205889	-0.119096	-0.267353
11732370_a_at	0	0.0875092	0.0539827	0.0119534	-0.0634651	0.0935259	-0.268166	-0.271403	-0.477612
11747698_x_at	0	0.0674584	0.159369	-0.226276	-0.599248	-0.0391338	0.0378678	-0.217929	0.160251
11729167_a_at	0.181208	-0.0449562	0.081562	0.0433826	-0.0849457	-0.109628	-0.00492477	0.114084	0
11721598_a_at	0.0691915	0	0	0.0733061	-0.0323763	-0.0338998	0	0.0139248	0
11740575_a_at	0.0335031	0.0161347	-0.186404	-0.0853584	0.0335031	0	0	-0.209058	0
11758323_s_at	0.0412807	-0.186092	-0.0320263	-0.0312929	-0.203357	0	0.322474	0.266195	0.207483
11732556_a_at	0	0	-0.0505066	0.114218	0.215316	0.0360188	-0.0160382	-0.19273	0.0428672
11734601_at	0	-0.00472546	0.37508	0	-0.170632	0.0805516	0	-0.0796263	0
11736569_at	0	0.0993061	0	0	0	-0.0841095	0.0682795	0	-0.113534
11733011_x_at	-0.0401058	0	-0.0459471	0	0.150125	0.176255	-0.11851	0	-0.0153151
11752496_a_at	0.304392	-0.0538101	-0.0520916	-0.202198	-0.0376406	0.0528307	0	0.0649071	0
11744093_a_at	-0.0832047	0	0	-0.0323496	0.0557785	0.15382	0.107957	0.00237989	-0.0687408
11733928_a_at	-0.0331745	0.127587	0.087574	0.0621257	-0.184936	-0.0245066	-0.124619	0	0.0146399
11746668_a_at	0.146937	-0.0775981	-0.108494	0	-0.0444751	0	0.119642	0.290069	0.0526838
11727335_a_at	0.0508351	0.0870953	0.298723	-0.28034	-0.106109	-0.135022	0.128551	-0.0189018	0
11737440_a_at	-0.00680923	-0.308243	-0.00333929	0.7591	0.789758	0.90993	0	-0.236353	0.0100284
11723103_x_at	1.00048	-0.0679259	-0.280108	0.0338683	-0.064661	-0.36778	0	0.0224853	0.680105
11746836_a_at	0.00431252	0.0955763	-0.205936	-0.209009	-0.0319753	0.101896	0.17615	-0.0123415	0
11759529_at	0.316645	0.15038	0.0242858	0.179448	-0.124396	0	-0.672511	-0.326186	-0.279276
11725792_a_at	-0.0605712	0.00835848	0	0.194571	0.176415	0.018682	-0.218579	-0.0859337	-0.164962
11757741_s_at	0.097003	0.0774832	0.262586	0	-0.0455189	0.0111265	-0.521362	-0.70103	-0.746532
11727551_a_at	-0.124182	-0.0423079	-0.0699739	-0.382707	0.127919	0.094533	0	0.052475	0.0550928
11721902_a_at	0.0301437	-0.105103	0	-0.0957875	-0.113951	-0.385621	0.3967	0.621036	0.708816
11763571_at	-0.0859766	0.0521574	0	-0.0857315	0	0.144597	0	-0.199252	0.122298
11746180_a_at	-0.454256	-0.249863	-0.415631	-0.0394344	0	0.0253286	0.10431	0.445582	0.462584
11759203_a_at	0	-0.0729465	0.0125422	0.146565	-0.108061	0.12448	-0.02317	0.0088172	-0.112577
11736723_a_at	0.121843	-0.102032	0.0704603	-0.242979	-0.0601134	-0.263582	0	0.034636	0.0314264
11736662_a_at	0.264378	0.173081	0.315804	0.0994539	0	-0.0192089	-0.111246	-0.0761304	-0.214729
11725019_a_at	0.0538712	-0.154291	0	0.0665622	0.0899444	0.0166392	-0.21366	-0.0933185	-0.0354729
11727803_at	0	-0.00153065	0.0398312	-0.00376987	-0.0498037	-0.0378342	0.140324	0.102901	0.0759478
11740937_x_at	-0.18454	-0.18203	-0.073667	0	0	-0.0620389	0.0372367	0.187631	0.205052
11740966_a_at	0	0.0132866	0	-0.0506253	0	-0.12319	0.0173855	-0.00486565	-0.0954804
11732166_a_at	-0.150352	0	-0.0164928	0.0153427	0.00852299	0.0159454	-0.0164928	0.00444174	-0.36772
11715128_s_at	-0.0390286	0	0	-0.143311	0.0860372	0.0342126	0.0693188	0.0282984	0
11728841_a_at	0.230861	0	0.0311384	0	0.0558076	0.0324388	-0.230558	-0.213882	-0.361525
11724615_at	0.335374	0.0121069	-0.0510755	-0.0508656	0	0	0.03053	-0.0351939	0
11723313_s_at	0.0321026	0.0564213	0	-0.18049	-0.0625629	-0.167332	0.0201283	0.109726	-0.0302267
11726087_at	0	-0.0563436	0	-0.428694	0	0.0437577	0.0832477	-0.0427501	0.21665
11723247_a_at	-0.0111547	0	-0.0890923	0.0633955	0.0661674	-0.326041	0.198981	0.138815	-0.0961747
11745412_s_at	-0.0320597	0.224998	0	0	0	-0.201015	0.0246191	0.0605702	-0.161233
11757242_x_at	0	0.184046	0.00846386	0.0743456	-0.125825	0	-0.0112886	-0.0804305	0
11744034_a_at	0	-0.229033	-0.0718946	0	-0.0444441	-0.172077	0.488603	0.600714	0.42526
11741280_s_at	-0.0294521	0.0829639	0	0.151451	0.027185	0.0860817	-0.0926828	-0.0559309	0
11757313_s_at	0.0840158	0	-0.0429087	0.260988	0.174232	0.164307	-0.00350571	-0.0978651	-0.247348
11727264_at	0.209522	0.0368619	0.0471826	-0.0182652	0.0128541	-0.210448	0	-0.165133	-0.112271
11751320_a_at	0.0158896	0	-0.00554037	-0.073554	0	-0.0634122	0	0.0853782	0
11722091_a_at	0	-0.14867	0.0189824	-0.061512	0.0111823	-0.117733	0.0945768	0.119055	-0.0665212
11718474_a_at	0	-0.108088	-0.178659	-0.0631924	-0.0975571	0.0164242	0.200207	0.140654	0.036459
11745815_x_at	0.0495801	-0.160476	-0.089397	-0.00366735	-0.0360851	0	0.157163	0.182397	0
11717432_a_at	0	0.21223	0.138628	-0.0305948	0.0237789	0.132417	-0.291601	-0.270743	-0.27916
11720731_a_at	0	0.00463486	-0.00722504	0.305553	0.280668	0.183086	-0.336188	-0.331136	-0.442524
11741989_a_at	-0.150104	0.0295053	0	-0.209028	-0.0981383	0.0781879	0.131261	-0.133001	0
11741321_a_at	0.244652	0	-0.0532002	-0.0500941	0	0	0.0602508	0.118371	-0.0973005
11753889_a_at	-0.0957756	0	-0.211447	-0.0199056	0.102211	0.0715799	0.0349598	-0.0142384	0.0129571
11735141_at	0.232728	0.101965	-0.0280786	-0.0870004	0.160187	-0.0921612	-0.0388699	0	0
11756090_s_at	0	0.0110579	0.0139866	0.0908956	0.158972	-0.0288124	-0.481071	-0.296937	-0.285645
11740919_a_at	0.126809	-0.227897	-0.0401211	-0.174664	0.172206	0.118603	-0.116863	0	0.211534
11730501_a_at	-0.0398231	0.0137849	0	0.141623	0.15157	0.191579	-0.0632763	-0.33219	-0.19561
11743248_at	0	-0.107332	-0.0444641	0.0523992	0.0690532	0	0	-0.116568	0
11761537_at	0.0183973	0.166576	-0.13382	-0.179863	-0.0173521	-0.128179	0.147668	0.0536509	0
11745685_a_at	0.0496569	-0.176885	0	0.16288	0.0195112	-0.124033	-0.225486	-0.050086	0.288718
11764008_at	0.0941105	0	-0.177539	-0.17938	0.0341568	0.380899	0.1414	-0.0207717	-0.224385
11731749_at	-0.13697	0	0.0819292	-0.11871	-0.076529	0.278202	0.153161	-0.00435734	0
11719543_a_at	-0.199613	0	0	0	-0.153007	0	0.00150108	0.191019	0.0432448
11756854_a_at	0.228738	0.340723	0.27644	-0.0566044	0.0164084	0	-0.103638	-0.347081	-0.113255
11749575_at	0	0.0142899	0.028461	-0.107417	-0.0857668	0.0432911	0.100441	-0.113664	-0.00585651
11717457_a_at	0.000844002	0.145447	0	0.0115767	0	0.132969	-0.185781	-0.074523	-0.229455
11735338_at	-0.086246	0.15596	0.0863924	-0.0444703	0	0.00935364	0	-0.0822701	0.0839238
11716992_at	0.0661821	0	-0.0191765	-0.0438633	0.0502958	0.0153456	0.0354204	-0.00632381	-0.0247316
11738637_a_at	0.015317	-0.107274	-0.0716229	0	-0.106474	-0.0552197	0.176246	0.145941	0.0315342
11720930_s_at	-0.0482769	-0.260591	-0.0312266	-0.117045	0.0102534	0.224097	0	0.0917478	0.056942
11723309_at	-0.334558	0	-0.0357795	-0.157731	0	0.113533	0	0.250375	0.286144
11733872_x_at	-0.209847	-0.323697	-0.366962	0.193964	0.221773	0.148345	0.0294838	0	-0.105196
11752991_at	0.0932226	-0.177998	0.0789642	0.0209279	-0.147114	-0.0279326	0.0832636	-0.0564585	0
11758326_s_at	0.0354366	-0.088161	-0.040307	-0.0506701	-0.310613	0	0.105021	0.21595	0.0801091
11724297_a_at	0	0.0265083	-0.130929	0	0.00340176	0.0508184	0.0639582	-0.0891085	-0.0841541
11721212_a_at	-0.0621505	0.0226331	-0.0655551	-0.050673	-0.0230484	0	0.17184	0.123271	0.198792
11735472_a_at	0.307296	0	-0.0705786	-0.187147	-0.22692	-0.0236287	0.10666	0.232035	0.499383
11715686_s_at	0.156287	0.0540915	0.0478764	-0.106152	-0.0940828	0	0.118614	-0.0456047	-0.0617647
11753825_x_at	0.101708	-0.0838027	-0.109535	-0.0653496	0	-0.200829	0.265557	0.358653	0.335306
11728376_s_at	-0.737749	-0.759054	-0.836705	0	0	-0.0334721	0.207427	0.368524	0.37868
11717341_at	0	0	-0.026412	-0.0583706	-0.0648222	0	0.0485029	0.0700006	-0.0295229
11759881_at	0.0761008	0.0924635	0.191587	-0.0239978	-0.199404	0	0	0.218831	-0.034986
11735609_a_at	0	0.029819	-0.255775	-0.190264	-0.074435	0.0860436	0.010782	0.0111353	0
11734876_a_at	-0.0830941	0	0	0.0450768	0.0164742	0	0	0	-0.216376
11721891_at	0.0405111	0.0839272	0.0362053	-0.00409985	0	0.0394669	-0.0844507	-0.397769	-0.314811
11731997_at	0	0	0	0.139139	0.0866971	0.00940037	0.0590477	-0.156132	-0.0663519
11725741_x_at	0	-0.136436	-0.165338	0.136454	0.212448	0	0	-0.0885744	0.0946312
11751294_a_at	-0.0391333	0.264964	-0.00897551	0.0907521	0	0.026696	0	-0.119234	0.0737822
11717275_s_at	0.0097332	-0.0405846	0	0.200645	0.210135	0.128576	-0.930907	-1.13111	-1.31739
11739947_a_at	0.00574017	-0.0359983	0	-0.0242076	-0.0498426	-0.0539527	0.147115	0	0.0560594
11752129_a_at	0	-0.0916505	-0.0842409	0.408074	0.0135732	0	-0.0200348	0	0
11717129_s_at	0.00704002	0.133114	-0.0422421	0.0739136	0	0.0852299	-0.152477	-0.112122	-0.198071
11740589_s_at	0.0910015	0.0536003	0	0.0886145	0.113769	-0.0266333	-0.167638	-0.0549622	-0.127992
11715690_x_at	-0.150217	-0.314783	-0.251149	0.0195322	0	0	0.447804	0.53516	0.636022
11741555_s_at	0.106318	0.0459471	0.0692272	-0.0653114	0.0104704	-0.0266981	0	-0.0967493	-0.107554
11758631_s_at	0.00519109	-0.132576	-0.0555105	0	0	0.243937	0.150949	-0.0166667	0.29726
11744193_x_at	-0.0600157	0.0588293	0	0.0264139	0.0642672	0.0133467	-0.143991	-0.102349	-0.051158
11761061_at	0.000235558	-0.0342879	-0.267393	-0.265969	-0.0342879	0.121248	0.111331	0.115526	0
11751683_a_at	0.123769	0.0319958	-0.0593462	-0.0516367	-0.0769463	0.00288391	-0.0384579	0	0.032155
11738815_at	-0.00808263	0	-0.137943	0.0195312	-0.164294	0.0524116	0	0.116253	0.0501945
11753382_a_at	-0.00766277	0	-0.0861521	-0.0367303	-0.0279417	0.118653	0.251118	0.239667	0.175748
11732621_a_at	-0.0976706	-0.240545	-0.069315	0.00518894	-0.127914	0.052855	0.287432	0	0.0267043
11726910_x_at	-0.0234308	0.0225258	0	0.0734253	0.0775614	0.0226135	-0.278834	-0.331377	-0.540275
11729067_a_at	0	0.145316	0	-0.399118	-0.206759	0.138518	0.188949	0.10702	-0.112686
11735923_x_at	-0.0497408	0.0608406	0.152523	-0.146431	0	0.0286179	-0.0545526	0.0487323	-0.00967646
11715838_a_at	-0.0715084	-0.178075	-0.291113	0.195956	0.120683	0	0	0.0349026	0.0161314
11724977_a_at	0.0040412	0	0.15077	-0.00322151	-0.0840993	0.158593	0	-0.203045	-0.133015
11727630_s_at	0.201102	0.167866	0.262305	0	-0.104273	0.0444641	-0.0208688	-0.23684	-0.427191
11721492_a_at	0.0683804	0	0.117099	0	-0.233609	0	-0.148079	-0.0915659	0.193356
11745824_x_at	0.13025	-0.0123572	0.0886474	-0.0398445	-0.00589085	-0.0807219	0.087111	0	0.0242839
11753172_a_at	0	-0.209956	0.0577073	0	0.0914488	-0.0097518	0.0114512	-0.13503	-0.211741
11760649_a_at	-0.0822749	-0.553504	0.0812225	0.230949	0.129008	0	-0.762484	0.0318608	-0.0211816
11738270_a_at	0	0.0220027	0.106166	0	0	-0.254888	-0.0679598	-0.0923629	0.247452
11735541_at	0.409859	0.0542154	0	0	0.0352015	-0.0722861	0.00489569	-0.106357	-0.190852
11745604_x_at	-0.116363	-0.0272713	-0.12044	0.0597639	0	-0.00701523	0.545249	0.458659	0.0597639
11754940_s_at	-0.0170898	0	0.0214577	-0.0867662	-0.0967274	-0.117443	0.0987778	0.121107	0.122409
11734199_a_at	-0.017848	-0.0527725	0.0736666	0.0181661	0	-0.109921	0	0.331012	-0.0446968
11721375_a_at	0.205178	0.292272	0.143478	-0.0672812	-0.179098	0	-0.0643787	0.0305853	-0.0995836
11715890_x_at	-0.0448942	-0.0485487	-0.100615	0	0	-0.0693207	0.194328	0.290397	0.245644
11741639_a_at	-0.0337877	0	0.102349	-0.212306	0.00832462	0.10369	0.0945616	-0.167754	-0.165514
11737705_s_at	-0.143049	0.0497665	0.0103245	0	-0.0817044	0.313416	0.193359	-0.113633	-0.0362864
11745173_a_at	0	-0.193316	-0.197357	-0.0678153	0	-0.198053	0.142232	0.27244	0.225831
11743650_s_at	-0.0591116	0.18578	0.0584078	0	0.051157	0.0735407	-0.290217	-0.170868	-0.0371914
11722908_a_at	-0.068593	-0.0548773	-0.0625229	-0.0100288	0.0554342	0.0693674	0	0.0488787	0.121021
11736322_a_at	0	0.151931	0.0126996	-0.0952315	-0.0798268	0.0546322	0.133322	-0.0562425	-0.108094
11727575_a_at	0.16915	0.183715	-0.0225086	0	-0.191494	-0.198956	0	0.0504856	-0.151077
11752260_a_at	-0.0549698	0	0.0827627	-0.198246	-0.176961	0.05021	0.00878715	0.213353	-0.138583
11745069_a_at	0.390589	0.309149	0.200656	0.101192	0	-0.0663328	-0.0614715	-0.220061	-0.205582
11748282_a_at	0.359357	-0.0147448	0.065443	-0.0495148	-0.173584	-0.19678	0.102234	0	0.10031
11728165_a_at	-0.0880291	0	-0.0179281	-0.00901461	0	0.163076	0	0.0980127	0
11760927_a_at	0	0.0192847	0.191778	0.00711918	0.124251	0	0	0	-0.234282
11762829_at	-0.176493	0.151505	-0.0219555	0	0.105307	0.0320845	0.0167589	-0.0219555	-0.112862
11725481_a_at	-0.0645227	0.15797	0.11661	0	0.0580893	0	-0.121403	-0.0749722	-0.142971
11747748_a_at	-0.137654	0.186404	0.194167	-0.0863891	0	-0.122465	-0.313509	0.240717	0
11753489_a_at	0.235676	-0.139349	-0.00163794	0.0743432	0	-0.22851	-0.0185995	0.429129	0.288589
11736030_a_at	-0.106092	-0.294388	-0.124829	0.3032	0.32223	0.22956	0.014679	0	-0.133772
11759273_x_at	-0.0428169	-0.257068	0.161094	0	-0.225676	0	0.232992	0.131077	0.35019
11720863_at	-0.168896	-0.24374	-0.203544	0	0.0587416	-0.108512	0.29772	0.319946	0.234967
11749228_a_at	0.0193357	-0.368721	0.0138874	0.235294	-0.0155888	0.117981	0	-0.0301719	-0.00068903
11716184_s_at	0	-0.0881605	0.162146	0.308196	0.15559	0.624289	-0.355338	-0.316861	-0.359555
11727671_a_at	0.190025	0.271923	0.326624	0	0.042079	-0.0781345	-0.169722	-0.247845	-0.237046
11724241_at	0.0511041	0.117998	0	0	-0.028729	-0.040941	0	0	-0.154724
11741178_a_at	-0.209495	-0.0363884	-0.0779712	0.105433	0.0755403	0.0759509	0.237011	-0.0332832	0
11746802_x_at	-0.0246897	0.0172653	0	0.523827	0.588643	0.437825	-0.0701075	-0.0934286	-0.175921
11732426_a_at	1.09044	1.14922	1.05893	-0.0994332	-0.102495	-0.00570536	0.226296	0	-0.0225916
11745158_x_at	0	-0.0750179	0	0.687034	0.691586	0.624412	-0.181773	-0.176055	-0.310021
11722098_a_at	-0.315422	-0.147069	-0.116772	-0.00528097	0.292286	0.23029	0.0948644	0	0.0460634
11761794_x_at	0.328479	-0.178435	0.0856819	0	-0.0293751	0.0470023	0.00847578	0	-0.0864534
11732234_a_at	-0.113814	-0.0760517	-0.191636	-0.129125	0.0511951	0.0972166	0	0.145473	0.107907
11717396_a_at	0	0	-0.0171833	-0.269032	-0.127363	-0.128315	0.142137	0.229652	0.0631676
11731720_at	0.00144672	-0.00192261	0.214766	0.00179386	-0.174484	-0.195165	-0.115828	0	0
11759378_at	-0.2024	0	-0.0159383	0	0	0.228302	0.0343308	-0.211498	0.144049
11728541_s_at	-0.234259	-0.161266	0	-0.00483131	-0.00483131	0.0652266	0.0918426	0.226026	0.168091
11741765_a_at	0.417958	0.0500827	-0.0406666	-0.0536661	-0.0443563	-0.0499983	0	0	0.036932
11720384_at	0.133961	0.13017	0.114631	0	0.031065	-0.00906849	-0.123592	-0.26675	-0.389967
11730642_at	-0.00665736	-0.0421138	-0.0877318	0	0	0.104821	0.0962279	0.208544	0.0805268
11717826_x_at	0	-0.037442	0.0496972	-0.00363564	-0.178297	0.0580451	0.0223057	0	0.0522156
11759396_a_at	-0.161654	0.238582	-0.130388	-0.105563	0.0515122	0.169178	0.135757	-0.285295	0
11718709_a_at	0	0	-0.00277996	0.0912933	0.140657	0.102464	-0.139622	-0.0513773	-0.173663
11756889_s_at	0.122433	0	0.164975	0.381654	0.191283	-0.0165348	-0.328753	-0.352242	-0.669262
11733207_a_at	-0.15204	0.134423	0.211924	0.00393677	0.0881758	0	-0.445182	-0.417471	-0.18168
11719541_a_at	-0.0230751	0.0595608	0.0667992	0	0.0741119	0.0687122	-0.471532	-0.433893	-0.361893
11755665_x_at	-0.0989437	-0.00420761	-0.0450678	0	0.0356894	0.0385551	0	0.0969477	0.0356894
11728246_at	0.167442	0	0.115493	0.0583172	0.0206308	-0.0101662	-0.182203	-0.257884	-0.359045
11745944_s_at	-0.0220451	0.108393	0.0849819	-0.044158	0	0.161406	0.0524235	-0.0443697	-0.0892296
11740999_a_at	-0.164743	0.0462508	-0.153309	0	0.0846453	-0.0723383	0.00476813	-0.113188	0.112895
11742455_a_at	-0.109558	0	0.0212655	0.0128179	0	0	0	0.111208	-0.121664
11718635_at	0.0188169	0.163876	0.155634	0.0425863	0	-0.0211716	-0.335637	-0.293438	-0.377351
11738079_at	0	0.137802	0.0108252	-0.252659	0.0351396	0.0445776	-0.0387154	-0.0668526	-0.0359058
11725327_a_at	0.0935001	0.00566673	0.0389423	0	0	-0.0722981	-0.0691681	-0.146678	-0.256639
11734301_at	0	0	0.0992815	-0.088176	0.0393994	0	0.0706809	0.139552	-0.0674429
11733687_s_at	0	0.173275	-0.138353	-0.182041	-0.262445	-0.0699267	0	0.0160904	0
11753634_a_at	0.00820208	-0.0281477	0.0281725	0	0	-0.0567446	0	0.262094	0
11749610_a_at	0.151817	0.141048	0.193167	0.0282621	-0.0272665	0	-0.0268459	-0.178887	-0.176085
11761354_at	-0.223141	0	0.0800691	-0.0844688	-0.205473	0.141066	0.0296707	0.0401692	0
11763027_x_at	0	-0.0215116	0.0920587	0.0770726	0.000941753	0	0	-0.0964351	-0.0579829
11740048_a_at	0	-0.138956	0	0	-0.0270824	0	0.0612993	0.0274191	0.111697
11723752_s_at	0	-0.0937219	-0.043071	0.138341	-0.0531247	0.147827	-0.143942	0.162276	0.0480905
11730786_a_at	0.0482273	0.057385	0.164209	0	0.0655699	-0.00926876	-0.236004	-0.192929	-0.08107
11744350_a_at	-0.03263	0	0	0	-0.0157928	0.0261612	0	0.0917339	0.0766459
11758531_x_at	0.0191231	-0.00637531	0	-0.0907955	-0.0760241	-0.0420837	0.161732	0.197251	0.170687
11735614_at	-0.117347	0.116605	-0.232646	0.107151	-0.029819	0	0	0.00286961	0
11753635_x_at	0.00808144	-0.200177	-0.121249	-0.0498757	0.00808144	-0.00227499	0.14879	0.216979	0
11753963_x_at	-0.01437	0.0535507	0.0434561	0	0.0297394	0.00470638	-0.09412	-0.141873	-0.191139
11747262_s_at	0	-0.14967	-0.103568	0.0335655	-0.0950413	-0.0996933	0.349744	0.456614	0.370144
11757933_s_at	0.452176	0.367947	0.551061	-0.0590782	-0.133928	0	0.0320196	-0.276707	-0.520307
11755047_a_at	0.0394106	-0.0561018	0.0146027	-0.0340242	-0.0214272	0	0.00284863	0.0209017	-0.155189
11718613_a_at	-0.090313	0.223214	-0.159266	0.0456934	0	-0.0706639	0.0825815	0	-0.0880699
11736184_a_at	-0.0802448	0	-0.0642161	0.201246	0.252971	0.193814	-0.0628879	0	-0.16621
11734390_a_at	0	0.100246	-0.15107	-0.0787911	0.113737	0.0729289	-0.109888	0	0.047153
11732037_a_at	0	-0.05089	0.0271168	-0.115498	-0.0964298	0.119204	0	0.0652447	0
11730362_a_at	0	0	0.170274	0.301441	0	0.20797	-0.186874	-0.169559	-0.0528383
11716191_at	0	-0.0124712	-0.0877705	0	-0.0437202	-0.100846	0.0898848	0.203222	0.119546
11742708_a_at	-0.0302897	-0.117929	-0.149176	0.0749116	0.170863	0	-0.0593267	0.0600452	0
11740584_x_at	0	-0.228217	0	-0.143682	-0.0608382	-0.0729423	0.0711665	0.193549	0.207244
11740925_a_at	0.0340424	0.227237	0.143508	-0.272071	0	-0.0705347	-0.171198	0	-0.0490355
11753900_x_at	-0.0809669	-0.0859184	-0.0572042	-0.00338745	0	0.0129709	0.0557356	0.202516	0.176819
11753591_x_at	-0.0894728	-0.243193	0	-0.0972729	0.0222082	-0.101768	0.336632	0.334625	0.23534
11739141_a_at	-0.0475759	0.0654054	0.15608	-0.10481	0	-0.0389409	-0.0985665	0.0852189	0.208534
11749804_a_at	0	0.188997	0.148684	0.127894	0.0528302	-0.100998	-0.095608	-0.117056	-0.0523288
11745984_a_at	0.0939236	-0.116388	-0.138938	0.0738134	-0.0814247	-0.0425854	0.0440598	0.0400858	0
11763697_s_at	0.144439	-0.0135336	0	-0.209532	-0.0856075	-0.236936	0.821075	0.799994	0.81858
11715160_x_at	-0.0492675	-0.00306201	0	-0.247355	0.06462	0.174193	0.258606	-0.00858068	0.0395
11763408_x_at	0	0	-0.256537	-0.00955534	0.0917199	-0.173891	-0.180789	0.156311	0.339074
11740844_s_at	0.0506959	0.0154967	0.164248	0	0.156802	-0.0480566	-0.100198	-0.377597	-0.145908
11736577_a_at	0	-0.105238	0.0622845	0.0874848	0.0831313	0.0151339	-0.0404978	-0.123094	0
11751497_a_at	-0.0867653	0	0	-0.215837	-0.0696979	0.26933	0.179983	-0.00686264	0.0464597
11752223_x_at	-0.11961	0	-0.0656076	-0.0706825	-0.012651	0.0748425	0.0831251	0.289151	0.38612
11730140_at	-0.0403123	0	0.0574815	0	0.0256701	0	-0.0383897	0	-0.00740337
11728581_at	0.0815821	0.083921	-0.0346999	-0.0550785	-0.00678587	0.0836663	0.337647	-0.0808868	0
11727219_a_at	-0.0294847	0	0.00812244	0.205074	0.0800018	0.00300789	-0.37168	-0.304208	-0.382435
11753964_x_at	0	0.201307	-0.0310049	-0.272724	-0.244719	-0.204123	0.0573816	0.0812759	0.177
11755549_a_at	0.0972376	0.109003	-0.195643	-0.17002	-0.0281343	-0.121175	0.262473	0	0.121806
11726007_s_at	0.211452	0.101676	0.0554204	-0.0413411	0	0.0455012	0	-0.263911	-0.0206923
11755604_x_at	-0.00488186	-0.00569344	0.0076046	-0.00558186	0	-0.0122194	0.0817623	0.0780315	0.0613413
11717101_a_at	-0.369803	-0.324582	0	0.114778	0.251191	0.723661	-0.0334396	-0.236758	0.121456
11746469_x_at	-0.108279	-0.137418	-0.211431	0.24284	0.025878	0.0804338	-0.0208626	0.153879	0
11730223_a_at	0.0190845	0.0577965	-0.0142364	-0.177174	0	-0.0141139	0.106473	0	-0.102613
11747504_a_at	-0.00745678	-0.0645957	0	-0.0578465	0.0284028	-0.0546236	0.0962272	0.147814	0.365598
11754660_a_at	-0.356211	-0.544448	0	0.00294828	0.488379	0.197258	0	0	-0.177976
11736487_at	0.0335054	-0.0483418	-0.0961428	-0.105902	-0.00975561	0	0.214764	0.0376968	0.0528364
11741817_a_at	0.157051	0.064831	0	0	0.0049181	0	0.00548863	-0.217622	-0.268203
11731253_a_at	-0.112673	-0.162937	-0.212223	0.0906363	0.121501	-0.0272789	0.0831652	0.0770407	0
11758045_s_at	0.0187273	0	0	0.150931	0.0652056	0.163046	-0.332587	-0.392306	-0.352961
11743422_a_at	-0.117931	-0.213833	0	-0.0335422	-0.287547	0.102691	0.0989037	0.10873	0.195063
11734486_a_at	0	0.132474	-0.261001	-0.169225	0	0.0397744	0.0883222	-0.0298886	-0.0761581
11726849_at	0.264983	-0.127306	0.111858	0	0	-0.026516	0.0912352	-0.0890236	-0.0692432
11722718_a_at	0.0229306	0	0	-0.136158	-0.0365424	0.00503683	0	0.00757599	0.0932217
11751529_a_at	-0.188345	0.302397	0	-0.062994	-0.0245562	0	0.329195	0.047472	0.0873771
11748428_a_at	0.150558	-0.288841	0	0.002707	-0.0916867	-0.102418	0	0	0.0633731
11730053_a_at	0.146426	0.0695639	0.0215621	0	0.0184627	-0.0655823	-0.349643	-0.484807	-0.408005
11728943_at	0	0.0530176	-0.05405	0.312775	0.15281	0.163552	-0.431201	-0.484237	-0.188225
11736931_s_at	0.211468	-0.166416	0	-0.132625	-0.326055	-0.356822	0.540494	0.868033	1.00369
11727185_at	0	0.132389	-0.0154896	-0.151266	0	0.0109825	0.161062	-0.111176	-0.206047
11742191_a_at	0.00825596	0	0.182337	0.0289116	0.0459394	-0.0403252	-0.38424	-0.48632	-0.458911
11718505_s_at	0	-0.0430889	-0.0423574	-0.0145645	0.019351	-0.0561504	0.00891399	0.141325	0.288347
11745642_at	-0.17698	-0.0229149	0	-0.0701206	0.0817528	0.100905	-0.114199	0	0
11723900_a_at	-0.0998573	0.0933466	0	0.104814	0.0582046	0.129557	-0.164009	-0.354003	-0.099246
11740912_a_at	-0.0333333	0.110194	-0.0347576	-0.0717268	-0.0893304	0	0	0.119484	0.211131
11750271_a_at	-0.0773482	-0.0773802	0	0.138346	0.144496	0	0.0817819	-0.0889058	-0.00385332
11755858_a_at	-0.0346346	-0.029439	0.0211308	0	-0.0681851	0.0211308	0.215379	-0.0431225	0.166743
11720548_at	-0.182014	-0.129781	-0.236671	0.112416	-0.104308	0.0466156	0	0.115964	0.386226
11742751_a_at	0.114848	0.0630279	0.00708532	-0.0577068	0.197298	-0.0767989	-0.0388942	-0.0715146	0
11745143_a_at	-0.260207	0.135978	0.237689	0	0.294498	0.189398	-0.240168	-0.229838	-0.136003
11743159_x_at	0.0679264	-0.0233564	-0.156032	0	0.0378482	0.244292	-0.011075	0.315541	0
11757377_a_at	0.0844121	0.00789261	0.24212	-0.00748205	0	0.143198	-0.181716	-0.54261	-0.412642
11758516_s_at	0	0	0.0401697	0.198661	0.1399	0.162327	-0.372578	-0.588662	-0.292418
11718336_x_at	0.030869	0	0.322856	0.363296	0.193161	-0.212494	-0.11942	-0.112356	0
11733406_a_at	0	-0.013783	0	-0.154283	0.00962067	0.0623441	0.00150967	0.092658	0
11756280_a_at	0	-0.00469589	-0.055892	-0.0336313	0.0171576	-0.119561	0.133691	0.201683	0.387157
11739892_a_at	0.000833511	-0.0399218	0.0637674	0	0.203176	0.0417671	-0.664392	-1.10003	-0.838952
11750735_a_at	0.0482407	-0.0492311	0	0.0333304	-0.0525341	-0.169482	-0.00593519	0	0.175851
11740044_x_at	-0.096118	-0.257628	0	-0.0696583	0.0243683	-0.110178	0.217306	0.247361	0.207735
11732704_a_at	0.084074	0	0.119386	-0.0522118	0	0	0.0864363	-0.0660391	-0.0125427
11729412_x_at	0	-0.0616808	-0.104012	-0.114153	0.0510359	-0.149442	0.223269	0.350958	0.272901
11751166_a_at	-0.0692306	0.102495	0	0.0627933	-0.229419	0.0110121	0.125231	-0.278286	-0.0423965
11730283_at	0.480991	0.13136	0.0619106	0.0397196	-0.0137672	-0.0835481	0	-0.0533299	-0.503503
11742022_s_at	-0.146402	0.166973	-0.269005	-0.0442753	0.075253	0.259514	0.194481	-0.146402	0
11732579_s_at	0.131501	0.0928483	0.137424	-0.0350037	0.0867271	0	-0.404192	-0.307465	-0.298186
11715166_at	0	-0.262521	-0.196702	-0.181167	0	-0.249751	0.47096	0.305975	0.592485
11743546_a_at	-0.00962925	-0.0469713	0.00915241	0.0165625	-0.00361824	-0.0991306	0	0.026535	0.144198
11734935_a_at	0.177388	0.161425	0.296085	-0.16052	-0.174598	-0.173685	0	0	-0.00463581
11753333_x_at	-0.174091	-0.454034	-0.367259	0.0548058	-0.0111723	0	0.124455	0.228302	0.135017
11750568_a_at	0.5751	0.423029	0.430893	0.10807	0	-0.0892587	-0.00336266	-0.118207	-0.0938115
11735343_at	0	0	0.0137358	-0.00519419	0	0	-0.0940123	-0.0164046	0.114418
11727453_a_at	0	-0.0675669	0.0218105	-0.139499	-0.131287	-0.130643	0.106793	0.113364	0.105181
11750768_a_at	0	-0.0886488	0.100849	0	-0.32443	0.205502	-0.0142803	0	-0.114882
11730575_at	-0.0836954	0.173891	0.233561	0	0.175305	0.231152	-0.23789	-0.193304	-0.049902
11716820_x_at	0	0.235049	-0.0738254	-0.197299	0	-0.0252285	0.0296383	0.189288	-0.0397143
11720929_a_at	-0.0826459	-0.327854	0.141068	-0.251374	-0.0428953	0.0596061	0	0.0426083	0.0013628
11762503_at	-0.161449	0	0.165558	-0.182856	-0.0863078	0.166936	0.110236	-0.0669928	0
11728191_x_at	-0.165224	-0.351689	-0.00355244	0.400812	0.0217953	-0.0774503	0.0832129	0	0.0173173
11718698_at	0.00763893	-0.137452	-0.0414853	-0.116753	0	-0.0678453	0.355821	0.322977	0.39044
11726188_at	0.65171	0.0544877	0.209222	-0.259624	-0.170754	-0.431	0.0502834	0	-0.0487795
11751074_x_at	0.0519638	-0.0489454	0	-0.00128746	-0.0142345	-0.0637188	0.122703	0.0781136	0.178847
11729181_at	-0.0260434	0.0419841	0	0	0	0	0	0.0367184	-0.173523
11721278_s_at	0.00335979	0	-0.1197	-0.14032	-0.0969648	-0.140656	0.277904	0.408857	0.475371
11751556_a_at	-0.00537634	0.0276036	0.0126081	-0.0925036	-0.00199461	-0.0191236	0	0.294032	0.00965548
11715105_at	0	0.191198	0	-0.0922003	-0.246955	0	0.175317	0	0
11740848_a_at	0	0	0	-0.101505	0	0.0290434	0.193356	-0.0885942	0.183471
11731270_a_at	-0.0234079	0	0.0809801	0	0.0862658	-0.240313	-0.232131	0	0.142779
11716332_a_at	0	-0.096899	-0.089654	0.0848274	0.0977898	0.0810432	-0.00288391	0.101768	-0.0217724
11735095_at	0.0998278	0.0860581	0.0959921	-0.064749	0	-0.018544	-0.0405927	0.0254602	-0.277333
11721154_a_at	0.0800533	0.0952883	-0.0159855	0.104573	0.0165634	-0.146442	-0.366179	-0.0466318	0
11761389_at	0.145164	0	-0.173072	-0.231177	-0.00664711	0.199739	0.00955534	-0.0109987	0.145164
11733691_a_at	0.162145	-0.0644486	0.0638456	0	-0.023293	0	0.0353696	-0.0286775	0
11760793_x_at	0	-0.0986223	0	-0.0340195	0.0396223	-0.186185	0.108561	0.0801783	-0.0561075
11746697_a_at	-1.11518	-1.17996	-1.0212	0.00218678	-0.030344	0.0289736	0	0.533589	0.672702
11720207_a_at	-0.169755	0.203597	-0.292096	-0.231939	-0.128664	0	0.239479	0.0599828	0.300802
11742554_at	0.056427	-0.0292573	0.0269213	-0.150367	-0.164661	0.0198221	0	-0.220027	0.0853243
11728953_a_at	0	-0.00628781	-0.278724	0	0	0.326887	-0.059623	0.0105999	-0.115764
11739631_at	0.198806	-0.0160894	0.00437307	-0.138347	0.287879	0	0.0966818	-0.207451	-0.169044
11754755_a_at	0	-0.000742435	0	0.0799122	-0.135303	-0.0963335	0	0.141731	0.156209
11729284_x_at	-0.115945	-0.260665	0	-0.0711732	0	-0.224187	0.0850592	0.0119033	0.0741277
11754786_s_at	0.0417099	0.138435	0.14257	-0.0486894	-0.0600472	0.0450554	0	-0.337289	-0.110453
11733755_at	-0.0515108	0.0177212	0.0376463	-0.139306	0	0.00358105	-0.06318	0.219332	-0.169596
11717222_a_at	0	-0.119667	0	-0.221307	-0.187708	0	0.0855713	0.145418	0.0681534
11757517_x_at	-0.0745993	0.0667582	0	-0.140844	-0.109406	0	0.198624	0	0.0730696
11747400_a_at	0.042871	-0.654988	-0.198517	-0.0243111	0.00939798	-0.394453	0	0.353494	0.486905
11718961_a_at	0	-0.457802	0.284808	-0.463482	-0.198794	0.262257	0.32951	-0.0697722	0.481056
11763683_a_at	0	-0.153467	-0.0424233	-0.225281	0.0107708	-0.152667	0.115441	0.137043	0.153176
11729213_a_at	0.167187	0.22241	0.266185	-0.0110207	0.00415421	0	-0.0907898	-0.100399	-0.252865
11741847_a_at	0	-0.0428319	0.170283	0	0	0.0644374	0	-0.0444121	-0.00479007
11756596_a_at	-0.227808	0	0	-0.237902	-0.0953813	0.0048728	0.128645	0.0520701	0.0290327
11715930_at	0.0195265	-0.122302	0	-0.118721	-0.133256	-0.116531	0.232831	0.177147	0.185585
11735126_at	-0.168739	-0.0273609	0	0	-0.0877895	0.146606	0.0449085	0.0721579	-0.366294
11762111_x_at	0.155358	-0.0196152	-0.0190239	0	0.0112591	0.235676	-0.231054	-0.0684452	0
11745398_a_at	0.209947	0.404398	-0.418583	1.252	-0.0505867	-0.0117097	0	0.576312	-0.312252
11759489_s_at	0	-0.074595	0.0899496	-0.143475	-0.0532379	0.224258	0.278957	0.00598526	-0.0421281
11733453_at	0.0161023	-0.25271	0.0542884	-0.125184	0.0472264	0	0.153551	-0.00212049	-0.158739
11755273_a_at	0	-0.0282979	0	-0.199189	0	-0.305736	-0.0139356	0.0910692	0.0385628
11756013_a_at	0.0811472	0	-0.129857	-0.163498	0.142728	0.199224	0.0755162	-0.0159726	-0.0664144
11733859_s_at	0.119798	0	0.221503	0.19793	0.0588307	-0.0840592	-0.206741	-0.119078	-0.233294
11725412_s_at	-0.0743241	-0.10896	-0.146651	0.0423083	-0.0576644	0	0.108398	0	0.0710907
11738413_a_at	0.00795126	-0.013413	0.0875182	0.258462	0.154488	0	-0.290552	-0.188144	-0.0483484
11746945_a_at	0.0317173	0.00613546	-0.237533	0.245084	-0.162302	-0.0468445	0	0	0.0825057
11734004_x_at	-0.176061	-0.0611858	-0.0149212	0.0451727	0.0575542	-0.0245295	0	0.0222015	0.0531015
11719521_at	-0.232952	-0.208158	0	0	0	0.160535	0	0.0580449	0.0863929
11747003_x_at	0.0659752	-0.032088	-0.0112257	-0.123089	0	0.00502896	0	0.0574329	0.097121
11755972_a_at	-0.0378666	-0.0484056	0.0256233	0	0.274352	0	0	-0.0228806	0.0733099
11722015_at	0.0391002	0	0	-0.0397534	-0.0392332	0.123126	0.0999613	-0.27267	0
11727071_at	-0.338566	0.0114193	-0.0422039	-0.131319	0.132431	0.120619	0	-0.0422039	0.205792
11728657_at	0.0160897	0.180623	0.0184128	-0.0516241	0.0123279	0	-0.163563	0	-0.0910244
11735458_a_at	0	0	-0.0188684	-0.16019	-0.119359	0.110824	0.00664043	0	0.129403
11726666_a_at	-0.0420942	0	0.233445	0.239216	0.257797	0.131822	-0.701145	-0.655641	-0.571759
11726448_at	0	-0.0387812	0.00891352	0	0.41062	-0.141162	-0.204121	-0.317229	0
11731855_at	-0.0757487	0	0	0.0780506	-0.0549574	0	0.145224	-0.0171657	-0.132677
11734547_a_at	0.019567	-0.0502348	0	-0.127761	-0.011251	0	0	0.0734453	0
11740693_a_at	0	0.164525	0.0511479	-0.123009	-0.132459	0.134014	0.0450735	0	-0.0783305
11722354_at	0.157437	0.153385	0	0.0558777	0	0	-0.118351	-0.108758	-0.161758
11717998_a_at	0.0180235	-0.073184	-0.0278864	-0.036026	0	-0.0236168	0.24543	0.288783	0.244338
11746623_a_at	0	0	0.0644813	0.0835822	0	0	-0.153544	-0.233173	0
11716197_a_at	-0.266315	-0.192238	0	-0.18616	0	0	0.31013	0.172083	0.257766
11742047_s_at	-0.0618677	0.0221374	0	0	0	-0.0304618	-0.0950995	-0.00539207	0.288558
11751503_a_at	0	0.125002	0.117899	-0.117858	-0.0336103	0	0.0902667	-0.0563951	0
11755159_a_at	0.186469	0.0708685	0.124825	0.125667	0	0	-0.0959554	-0.0479684	-0.00598288
11721924_s_at	-0.0935497	0.0168967	0	0.109236	-0.0356269	0.0444136	-0.122573	0.199882	-0.261167
11759355_x_at	0	0.0892038	0.172444	-0.139759	-0.0399251	0	0.106857	0.317776	-0.0560598
11720638_a_at	0.0342627	-0.0659103	-0.028533	-0.0600605	-0.0597773	0	0.115888	0.170436	0.219246
11743485_s_at	-0.109756	0.0679512	-0.0738869	0.0564461	-0.0191793	0.0361261	-0.187679	0	0.0260429
11762983_a_at	-0.317519	0.0983601	0	-0.144526	-0.0815196	0.121911	0.196577	0.0918274	-0.0446634
11731791_a_at	0.0329824	0.192199	-0.0900369	0	0	0	-0.099591	-0.157052	0.0947173
11742685_a_at	-0.0806179	-0.189623	-0.18613	0.176168	0.151972	0.148161	0.00361443	-0.0261793	0
11715314_at	-0.289452	0.146869	-0.112309	0.341117	0.12323	-0.0191436	0	0.120332	-0.0728927
11747404_a_at	0.0612907	-0.149856	0.0104227	-0.0265861	0.0571022	-0.16807	0.00590372	-0.0653691	0
11717364_a_at	-0.0203371	0.022254	0	-0.203396	-0.170002	-0.166097	0.375023	0.689522	0.65225
11727026_a_at	0	0	-0.145609	0.0548878	-0.0288029	-0.0418215	0.0374365	0.286544	0.0225344
11740871_a_at	0.0326576	0.065748	0	-0.0750976	-0.106192	-0.0183079	0	0.293465	0
11742007_x_at	-0.0665922	0	0	0.0386014	0	0.0669937	0	0.031836	-0.0218573
11757452_x_at	0	-0.00215769	0	-0.104924	0	0.0784912	0.192684	0.154087	-0.156566
11753433_a_at	0.17068	0.0957608	-0.0350952	0.0815196	-0.132494	0.0961866	0	-0.0110264	0
11722526_at	0.226435	0.205318	0.175879	0.0793433	-0.037848	0	-0.160299	-0.280181	-0.371482
11740913_a_at	-0.152075	0	0.0345173	-0.109215	-0.124705	0.0623531	0.212981	0.0892806	-0.0822105
11750066_x_at	0.331211	0.37692	0.271848	-0.136927	0	-0.0106039	0.120606	-0.0441461	-0.202753
11752699_a_at	-0.149703	-0.034174	-0.00263166	0.0195923	0	0.090282	0	0.0532513	0
11734184_a_at	-0.0238292	0.0258934	0	-0.127151	0	0.159304	0	0.093148	-0.120932
11717932_at	0	-0.000314713	0.00721312	0.141216	0.097837	0.118862	-0.37185	-0.297775	-0.135607
11763173_s_at	-0.056819	0	0.00099659	0.0387297	0.110636	0.0142555	-0.520787	-0.429923	-0.516193
11733519_a_at	0	0.103513	0	0.00655293	0.0208447	0	-0.0220287	-0.252316	0
11725803_a_at	0	-0.332877	0.00187778	-0.0333157	-0.182124	-0.178051	0.192782	0.314533	0.338521
11732987_x_at	-0.0929904	0.311782	0.0961394	0.0552602	0.240541	-0.0634484	-0.0169499	-0.189256	0
11733294_at	0	-0.0628152	0.161411	-0.188727	0.0451794	0	0.153261	0.0106506	-0.139497
11744612_a_at	-0.00861835	0.099987	0.103017	-0.0212412	-0.00585365	0.00589943	-0.102328	0	0.0497618
11738934_at	-0.128147	0.132049	-0.128147	-0.0643101	0.109197	0.149085	0	0	0
11727118_a_at	-0.0519037	0	0.0526905	-0.0724649	0.14957	0.0724306	0.153369	-0.046237	-0.0985012
11723196_at	0.37468	-0.0222316	0.116339	0.0162063	-0.101251	-0.141919	0.151521	0	-0.0698128
11739399_s_at	-0.022234	0	0.0045042	-0.110578	-0.0596027	-0.0425835	0.281384	0.387558	0.279041
11747089_a_at	-0.151671	-0.0617309	0	-0.210281	-0.0162883	0	0.179609	0.0782771	0.123995
11719967_at	-0.023119	0	0.0852356	0.00819111	-0.087985	-0.00535488	0	0.0306683	0
11742227_at	0.117599	0	0	-0.0281105	-0.253078	0.0854435	0.0546288	-0.227795	-0.136152
11744134_at	0	0	0.147348	0.0108309	-0.0113382	0.126294	-0.0542307	-0.113108	-0.167248
11716818_a_at	-0.141865	0.271574	-0.230714	-0.230916	0.0381517	0.15248	0.0773854	-0.0711722	0
11741873_a_at	0.0402985	0.0958853	0.157853	0.0231972	0	-0.0652513	-0.0922213	-0.118734	-0.182792
11763684_x_at	0.00291252	-0.0542693	0.0912948	-0.204114	0.0733218	-0.0542693	0.125564	-0.214507	0
11719431_a_at	0	-0.132877	-0.00166464	0	0.127838	0.0753441	-0.00825167	0.0955081	-0.162613
11736477_a_at	0	-0.207513	-0.0949602	0.0395155	-0.0490456	-0.0099144	0.123241	0.33324	0.314457
11723114_s_at	-0.197039	-0.079267	0	0.045455	0.131831	0.142571	-0.309495	-0.323837	0.00555897
11744031_at	0.550297	0.526116	0.467715	0.0142527	0	-0.1067	-0.765709	-0.953868	-1.28712
11738800_a_at	-0.101188	-0.0695319	-0.179868	0	0.0956168	0	-0.0382342	0.14012	0.399208
11726628_a_at	-0.171686	0.215147	-0.0246258	-0.119433	0.0254717	0.325951	-0.0258145	0.136083	0
11736073_a_at	0.0290093	-0.15416	-0.0573349	0.0100355	-0.134697	-0.0698662	0	0.0404754	0.264291
11750741_a_at	0.055768	-0.0776086	-0.283843	0	-0.0899029	-0.0567446	0.258622	0.32303	0.23757
11761977_at	-0.199073	0.0968075	0.207853	0	-0.0553434	-0.0169501	0	-0.0928316	0.237014
11734735_a_at	0.128987	0.26477	0.334852	0	-0.00181484	0.026228	-0.754352	-0.895099	-0.772737
11733221_a_at	0	0.00159168	-0.101189	-0.12725	-0.0955572	-0.0846605	0.157352	0.154464	0.0170135
11751682_a_at	-0.158121	0	0.0767298	-0.137095	0.0498476	0.0985036	0.276344	-0.0291557	-0.0013957
11726236_at	-0.103201	0.208545	0.0900826	-0.198649	-0.083293	0.102563	0	0.0319037	-0.0778227
11762876_x_at	-0.0935855	-0.0627747	0.107368	0.0759406	0.120403	0.066402	0	-0.271303	0
11760155_a_at	-0.0876484	0	0.0409875	0.147382	0	0	-0.119063	-0.0134902	-0.0316758
11718703_a_at	-0.0665321	-0.189187	-0.0111485	0.00558662	0	-0.217211	0.167711	0.404811	0.333906
11721498_a_at	0.234985	0.0499325	0	0.022912	-0.101696	-0.0887327	0	-0.0971031	-0.188232
11732329_a_at	0.0404491	-0.116497	0.0319185	-0.246775	-0.275067	-0.322619	0	0.104879	0.175804
11741461_a_at	-0.0217299	0	0	-0.149955	-0.197181	0.248832	0.0689111	0	0
11744077_at	-0.0144014	0	0.0341177	-0.24571	-0.237902	-0.354725	0.0441618	0.0226707	0.0427008
11717561_s_at	0	-0.0373583	0.0341902	0.0905952	0.164904	0.128578	-0.128942	-0.174418	-0.11895
11743116_s_at	0	0.0688152	0.0664015	-0.0930395	-0.0954685	-0.0980797	-0.00745678	0.0202332	0.109065
11760895_a_at	-0.155205	0.100471	0.128402	-0.0860677	-0.288011	0	0.173537	0	-0.383454
11728590_a_at	-0.0528021	0.0437636	0.115922	0.0725203	0.158869	0	-0.0934954	0	-0.014019
11749453_x_at	-0.105784	-0.0428953	0	0	0	0.0166955	0.0524902	-0.168633	0.127495
11736124_a_at	0	-0.0356731	0.0816569	-0.153737	-0.142108	0.165941	0.0101562	0.159404	-0.0302649
11726291_a_at	0.089283	0.101838	0.0593767	-0.265998	-0.31503	-0.313084	0.137599	0	-0.134851
11758239_s_at	-0.205557	0.0745053	0.121048	0	0	0.107349	-0.113642	-0.14481	0.130747
11761765_at	-0.0616193	0.0176349	0	-0.127866	0	0.192705	0.124577	0	-0.0822201
11717741_x_at	-0.079628	-0.228322	-0.187969	0	0.00874901	-0.0756416	0.33146	0.449195	0.43093
11730896_a_at	0	-0.0519085	0.00745678	-0.183155	-0.320066	-0.0149279	0.223023	0.153814	0.0776248
11745315_a_at	0.0468006	0	0.158176	-0.13668	-0.127528	-0.195257	-0.0338173	0.0147209	0.195257
11719825_a_at	0.0322952	0	0.0515418	0	-0.0351548	0	-0.0782762	-0.0546384	-0.0211225
11741083_x_at	0.034956	0.0588779	0	-0.124769	-0.143947	-0.0975647	-0.0163012	0.0339308	0.0426064
11724046_a_at	-0.130356	-0.171596	-0.136364	0.0047369	0	-0.0733738	0.156898	0.190249	0.209436
11732377_a_at	-0.348749	-0.125035	-0.040071	0.0115151	-0.137921	0.0290756	0	0.195703	0.114551
11749480_a_at	-0.21482	-0.212973	-0.258201	0.014267	0	-0.0121632	0.0362577	0.208691	0.14089
11716550_at	0.325351	0.152738	0.360962	0.00196457	-0.0121355	-0.129577	-0.144014	-0.0862761	0
11734790_at	0.153954	-0.0824113	0.0831761	-0.240504	-0.256701	-0.177644	0.0534749	0.138827	0
11742967_a_at	0.0107508	0.0139241	0.0462675	0.0224142	0	-0.0904188	-0.175862	-0.126938	-0.0580521
11751461_a_at	-0.117991	-0.0839083	0	0.0211818	-0.0197251	-0.206159	0.35552	0	0.355262
11730168_s_at	-0.197746	-0.218198	-0.281773	0.0131035	0	0.00150776	0.0362892	0.0360594	-0.0618124
11728135_at	-0.0952787	0.0735235	0	-0.0268455	-0.121961	-0.104428	0.133383	0	0.0505233
11759292_at	0.0147667	-0.27072	-0.0433226	-0.157022	0.171826	0	0.255257	-0.0415292	0
11762134_at	0	0.236406	0.123378	0.0371943	-0.0713911	0	-0.0849299	0.0534925	-0.0653257
11732848_a_at	0	-0.07482	0.133628	0	0	0.169503	-0.129781	0.109637	0
11763606_a_at	0	-0.0881186	-0.0315523	-0.0976167	0	0.124049	0.150476	0	0.217237
11720257_a_at	0	0.0704012	0.0488625	0.0532188	0.13654	-0.118779	-0.22683	-0.0925455	-0.0433798
11744010_x_at	-0.0536046	0.0529623	0	-0.118083	-0.0423756	0.0669084	0.000456333	0	0.169577
11729079_s_at	-0.0921986	0.0256584	0.159304	-0.176923	-0.0515468	0	0	0.159304	0.0133595
11720254_a_at	-0.0426998	-0.257273	0	0.000261307	-0.0391617	-0.0620031	0.117092	0.175172	0.336882
11721834_a_at	0.0110707	0.0188708	0.00789976	-0.0285306	0.0362368	-0.0199642	-0.0110502	0	-0.00302458
11742731_at	-0.105324	-0.137905	0	-0.0137177	0.0445623	-0.0625658	0.0782547	0.271686	0.228422
11718393_s_at	0	0.0920496	-0.109098	0.253617	0.100654	0.214529	-0.182177	-0.00594997	-0.0909796
11722510_at	-0.0128727	-0.0393858	0.0217438	0.0150976	-0.0496492	0	0.0566883	0	-0.00173378
11742801_a_at	0.00968361	-0.259069	0.0348392	-0.132681	-0.189419	-0.189798	0.0828629	0.130764	0
11757854_s_at	0	0.0634775	0.0241413	0.0465393	0.0328331	-0.0394382	-0.351717	-0.475923	-0.444
11741257_x_at	-0.0887489	0.0156736	-0.308624	-0.083715	-0.0788493	0	0.323814	0	0
11746431_a_at	0.181587	-0.455679	0.0344887	-0.110155	0.179471	-0.0985227	-0.110841	0.0247359	0
11750480_a_at	0.110123	-0.0595503	0	0.118803	0.0281243	-0.256845	-0.333436	0.000505924	-0.0321894
11720501_a_at	0.00497532	-0.152987	-0.100773	0.0875216	-0.0149355	-0.0222149	0.074234	0.166759	0
11739795_a_at	-0.108428	0.0943103	-0.135026	-0.177163	0	0.251003	0.0665584	0.0280991	-0.125464
11742664_x_at	-0.0965753	0.0190668	-0.0287833	-0.172866	0.0348148	0	-0.0287833	0.0708442	0.109453
11731638_a_at	0.0353565	-0.0322585	0	0.153956	0.0982366	0.0285029	-0.391965	-0.508979	-0.421474
11758163_s_at	-0.0422516	0.0183163	0	0.184853	0.180017	0.0470467	-0.286965	-0.207066	-0.225225
11759983_at	0	0.161795	0.258738	0.10017	-0.0301137	0.211552	-0.161762	-0.331287	-0.414176
11753948_a_at	-0.10932	0	0.146912	0	-0.0742955	0.0173407	0	-0.0117254	0.0311828
11763598_a_at	0.137691	0.279929	0.0792236	0.139092	0	-0.265903	-0.288114	-0.497046	-0.672585
11750772_a_at	0	0.026597	0	0.0338116	0.00882482	0	-0.0081172	-0.00742865	-0.263911
11715767_s_at	-0.248846	0	-0.26903	-0.0568934	0.0462565	0	0.115759	0.327635	0.397017
11742445_at	-0.348047	0.154758	-0.228177	0	0.0292559	0.0292559	-0.0576506	0.173391	-0.0974903
11736878_a_at	0	0	0.0624738	-0.150923	-0.0780511	0.0624738	0.303643	0.0906181	-0.0813279
11742633_at	-0.0185766	0.413659	0.114894	-0.1402	-0.231979	0.142473	0.4014	0	-0.119774
11749343_a_at	-0.115226	0	0	-0.177552	-0.0679669	0.158217	0	0.0301747	0.0250626
11726411_a_at	0.0836487	-0.227676	-0.0145383	-0.198746	0.164904	0	0.136942	0.0495696	-0.0721312
11740863_at	-0.18584	-0.00853538	-0.110373	0	0.126556	0.0947976	0	0	0.0180054
11752755_a_at	0.133315	-0.0680618	-0.0282116	0.15893	0.150218	-0.100471	0	-0.13405	0
11728124_a_at	0.00845671	0.110958	0	-0.0811019	0.0199823	0.0436168	-0.205487	-0.060679	-0.138724
11738984_x_at	0	-0.130389	-0.113538	0.0793467	-0.000281334	-0.0131636	0.404002	0.523608	0.481745
11757900_a_at	-0.0146337	0.139844	-0.0761733	-0.0512574	0.029819	0.0164316	0.192769	0	-0.035311
11722691_at	0	-0.18159	-0.0914326	0	-0.0186672	-0.00552177	0.104859	0.26052	0.289643
11758372_s_at	0.012289	-0.221612	-0.126766	0	-0.0495663	-0.0152111	0.154116	0.193444	0.13939
11724590_a_at	0	0.132528	-0.0218916	-0.257262	-0.267091	0	-0.0200791	0.218179	0.24799
11751673_a_at	-0.0775647	0.023087	0	-0.204955	-0.120543	0.11924	0.187214	-0.0390029	0.149955
11754663_s_at	0	-0.385581	-0.0679112	-0.0955191	0	-0.102903	0.13868	0.163046	0.285406
11719124_at	0	0	0.24332	-0.197478	-0.14956	-0.252621	0.0736814	-0.02139	0.353523
11744454_a_at	-0.102277	0	0.0463276	-0.053731	-0.0158024	-0.213678	0	0.0435142	0.0899391
11746108_a_at	0.0102735	0	0	-0.0580168	-0.0919108	0.00175667	0.0810642	-0.321262	0.151035
11754897_a_at	-0.059968	0.12932	-0.0825071	0	-0.0579596	0.0584278	0	-0.0427084	0
11731440_a_at	-0.0289593	0.13096	0.149812	-0.176951	-0.107385	-0.0720577	0.0467091	0	0.0966148
11718683_s_at	0	0	0	-0.0855713	-0.0111351	-0.020946	0	0.0535173	0.150471
11740271_at	-0.0287509	0.0131931	0.0181565	-0.00949502	0	-0.0614746	0.303547	0.0893705	-0.0038259
11743659_a_at	-0.133052	-0.150798	-0.096055	0	0	-0.0958252	0.268854	0.419892	0.415951
11738627_a_at	-0.0549545	0.0353065	-0.0201883	0.00208426	-0.0741253	0.152528	0.0748134	0	-0.489372
11760539_a_at	0	-0.18997	0.102707	0.102665	-0.0463622	-0.136717	0	0.253977	0.382067
11715669_s_at	0.0356479	-0.280832	0.0507836	0	-0.098032	-0.195656	0.0265875	0.115774	0
11726170_at	0	0.0716925	-0.246302	0	-0.0167546	-0.0503058	0.311466	-0.0197706	0.0677547
11752178_a_at	-0.323714	0	0	-0.0816779	0	0.127807	0.0216188	0.119511	-0.200797
11742535_x_at	-0.136045	0	0.0868816	-0.0561643	-0.0192637	0.0300326	0.104877	0.0835619	0
11723101_a_at	0.0334425	-0.0270376	0	-0.00604153	-0.114362	-0.0951571	0.0609436	0.249602	0.336305
11721897_a_at	0.121056	0.165604	0	0.116016	0.0117865	-0.00638008	-0.101006	-0.12076	-0.345528
11753099_a_at	-0.138032	-0.111255	-0.164699	0.0342164	0	0.0561881	0	0.154202	0.233282
11757127_at	-0.137664	0.0254259	-0.167623	-0.162539	-0.00401926	0	0.812622	1.14225	0.769813
11737769_a_at	0.2916	-0.02776	-0.070015	0	-0.14648	-0.00304079	0	0.223266	0.129428
11725994_a_at	-0.160008	0.00761127	-0.0859108	0	-0.0580173	-0.190692	0.238698	0.165568	0.200924
11734788_at	-0.0926828	0	-0.108624	0	-0.123351	0.203229	0.0923207	-0.0678203	0.0203707
11734033_at	-0.0490589	-0.0752029	-0.0423927	0.0342159	-0.00213718	0	0.0508652	0.114476	0.173363
11722956_at	-0.073813	-0.00647783	-0.124518	-0.0976396	0	0.162458	0.0905166	0.0395327	0.0997977
11744500_a_at	0.018364	0	0	-0.00648117	0.0891209	0.092783	-0.0434408	-0.269641	-0.137488
11763440_at	-0.21205	0.189616	0	-0.0173316	-0.0434871	0.0155005	0	0.0846224	-0.129466
11761552_at	0.115993	0.0609064	-0.0556083	0	0.0552626	0.0760708	-0.509989	-0.6506	-0.85203
11744354_a_at	0.0415144	-0.192141	-0.0856671	-0.0813503	0	-0.0510287	0.0463371	0.122851	0.102394
11741030_a_at	0.221911	0	0.111599	-0.190509	-0.329699	-0.313769	-0.0368447	0.00901937	0.157443
11721240_at	-0.329773	-0.211789	-0.0939102	-0.171503	0.0452299	0	0.0468588	0.121658	0.188703
11718047_a_at	-0.3296	-0.456391	-0.500926	0	0	0	0.305251	0.363559	0.326122
11720597_s_at	0.216973	0.169093	0.291702	0	-0.0263453	0.0378618	-0.133921	-0.0513372	-0.148589
11717857_a_at	0	0.249978	0.107072	-0.0335531	-0.0422668	-0.061203	-0.0125742	0.109054	0.32655
11723794_a_at	-0.153984	0	0.000738144	-0.0881367	0.000651836	0.050806	0.0930963	-0.00527811	-0.112933
11744478_s_at	0	0.0454848	-0.0937305	-0.0223951	0	0	-0.0827804	0.313362	0.140336
11751574_a_at	-0.0507965	0	0	-0.155802	-0.134511	0	0.169683	0.0624895	0
11758986_at	0.0498624	0.102185	0	0.0300107	-0.0434947	-0.0199714	0.0606737	-0.0199714	-0.250026
11759807_a_at	0.0313854	-0.0284836	0	0	0	-0.0401771	-0.130374	0	0.147774
11722339_a_at	0	0.0461426	-0.0146918	0.200756	0.154522	0.0503864	-0.524374	-0.445492	-0.504636
11726523_s_at	-0.0300407	0.0516176	0.00954056	0.0113373	0.0319986	0	-0.450046	-0.50944	-0.36633
11728566_x_at	-0.122782	0	0.0208826	0.159797	0.0955257	0.17369	-0.243846	-0.0982914	-0.149142
11746202_x_at	0.340313	-0.194183	0	0.125463	0.00619793	0.0300794	0	-0.0609593	-0.135576
11754138_s_at	0	-0.301356	-0.145872	0.133476	-0.190444	-0.439202	0.256622	0.553553	0.550637
11722719_s_at	0	-0.0613213	0.125086	-0.0644598	-0.0307245	0	0.0363398	0	0
11763392_at	0	0	0	-0.147622	0.0727387	-0.0340128	0.0806251	-0.123158	0.0170507
11763882_at	0	0.0945234	-0.0501947	0	0	-0.0536137	0.0223808	-0.0941982	0.0275731
11727631_s_at	-0.0246229	-0.0529509	0	-0.0376425	0	-0.0509357	0.0538263	0	0.00993443
11722485_a_at	-0.085124	0.0800133	0.0134621	-0.0483131	0.00376987	0	-0.0395927	-0.0128508	0.0970621
11724880_s_at	0.0794783	0	0.00888824	-0.0950422	-0.0658998	0	0.121228	0.0226269	-0.12213
11738336_at	0.0101395	0	-0.195044	-0.0747738	0	-0.120281	0.0334406	0.13047	-0.0012846
11715348_x_at	0	0.0839076	-0.105976	-0.0821829	0	0.0306096	0.0599766	0	-0.00403881
11739841_a_at	0.0405722	-0.0283403	-0.0613275	0	0	0.0840254	0.0795898	-0.0691595	-0.0471888
11750146_a_at	-0.0434489	-0.0377054	0	0	0.15805	0.0945234	0.0843835	0.0604239	-0.0575762
11715895_at	0.108117	0.156857	-0.201983	0.231851	0	0.0184851	-0.227257	-0.226102	-0.521813
11750080_a_at	-0.141501	-0.514205	-0.428863	-0.0165319	0	0.0765061	0.0448914	0.377633	0.348728
11737213_at	0	0	0.106384	-0.123079	0.244434	0.162613	-0.0215487	-0.200669	0.285132
11748483_a_at	-0.0708516	0	0.287444	0.00304508	0	0	-0.172426	0.100795	0
11754111_s_at	-0.161876	0	0.041152	0	0.036005	-0.00718403	0.0791244	-0.0722857	-0.158353
11720167_at	-0.144441	0	0.0901094	-0.398227	-0.103153	0	0.488099	0.0340815	-0.0497665
11743716_a_at	-0.217747	0	0.0406189	0.0461159	0.188892	0.0603485	-0.744971	-0.714752	-0.569208
11719983_a_at	0	-0.0518169	0.0297012	-0.0914707	-0.0721579	-0.0297318	0.180936	0.148787	0.0648088
11753289_s_at	-0.0762556	0.0129564	0	-0.133645	0.0320544	0	0.0389407	0.0644755	-0.243121
11746755_s_at	0	-0.0161309	-0.112561	-0.134753	-0.0361376	0.0775061	0.106004	0.0480609	0.0178776
11746934_a_at	-0.307153	-0.457743	-0.243958	0	0	0.0295849	0.0654936	0.113399	0.146754
11757250_x_at	-0.14404	0	0.0982437	0	0.0107908	0	0	0	0.0053668
11753422_a_at	-0.0473347	0	0.0337658	0.70422	0.711092	0.574477	-0.101243	-0.183581	-0.0550528
11760915_a_at	-0.0391755	0	-0.00402117	0	-0.214247	0.0159383	0.155746	0.0744491	0
11745703_a_at	-0.0071907	-0.138145	-0.198546	0	0.054183	-0.167287	0.243302	0.0518293	0.348749
11734841_a_at	-0.0888739	-0.0362091	-0.0295582	-0.0701389	0.0108194	0	0.13673	0.292224	0.262662
11716306_a_at	-0.141196	-0.107814	-0.173271	0.128821	0.0519552	0	0	0.0986595	0.0132761
11754933_s_at	-0.0408039	0.0189114	0.0656233	0.0842676	0.0844622	0	-0.175165	-0.0934534	-0.0675612
11758650_s_at	0	-0.0456553	0.0136719	-0.0710754	-0.0183496	-0.0381746	0.253926	0.320038	0.301409
11745820_s_at	-0.00478077	0	0.141624	0.572992	0.474788	0.416759	-0.254765	-0.127043	-0.158178
11750538_x_at	-0.0630178	-0.0332823	-0.0863876	0.00613308	0	-0.00384331	0.0687227	0.156673	0.214751
11724469_at	-0.134022	-0.10776	0	0.138508	0.0103321	0.0493231	-0.124791	-0.10698	0.0660915
11738586_at	0	0	0	-0.149673	0.0312867	0.122953	0.0945501	-0.0259357	-0.153549
11715422_a_at	0.0894032	-0.013485	0	-0.076498	-0.14352	-0.0746117	0.118593	0.0592966	0.024395
11727584_a_at	-0.0178175	0.064846	0	-0.120162	-0.0735025	0.157443	-0.0288992	0.255018	0.0618811
11759521_a_at	0.0104475	0.0120258	0.0909443	0	-0.0733118	-0.0400744	-0.0810432	-0.0852003	0.263982
11743383_at	-0.0591116	0.142973	0.0769052	-0.0456963	0.131058	0.0674686	0	-0.162302	-0.395359
11746460_a_at	0.366537	0	0.247731	0	0.172276	0.284073	-0.737431	-0.312526	-0.693015
11759209_at	-0.00935364	0	0.209782	0.163576	-0.142251	-0.198583	0	-0.0742917	0.0298192
11760920_x_at	-0.0300732	0.133981	0	-0.0349069	-0.0837245	-0.0453415	0.0741138	0.137535	0.144325
11742899_a_at	-0.248945	-0.276307	0	-0.261902	-0.303909	0.0669966	0.0682669	0.133085	0.272571
11762554_at	0	0.0772338	0.137169	-0.332068	-0.0648246	-0.215757	0	0.458668	0.185676
11717906_s_at	0	-0.0065403	0.044529	-0.0938454	-0.138869	-0.0648479	0.0307341	0.0166435	0.0261478
11749926_a_at	0.0244679	0.392787	0.126909	-0.249851	-0.248293	0	-0.0109458	0	0
11735951_at	-0.069531	0.0753579	0.00906134	-0.128139	0	0.0832553	0.0608954	-0.153738	0
11728198_at	0.0238719	-0.0727162	0.0754247	-0.271389	0.045373	-0.00574303	0.0389767	0	-0.12074
11734897_a_at	0	0	0.0361738	-0.119543	-0.115323	0.0706806	-0.0157523	-0.164678	0.147013
11719916_at	-0.190266	-0.12221	0	0	-0.0504503	0.0374517	0.0374084	0.0399027	0.0527053
11749120_a_at	0	-0.269558	0.0933294	0	0	0.20392	0	0.253115	-0.0634365
11736867_x_at	0.650465	0.346702	0.684622	0.0200725	-0.0208688	-0.20997	-0.348287	0	-0.243707
11748194_a_at	0	0	0	-0.0908389	-0.126929	0	0.0306029	0	-0.0296602
11723018_at	0	0	-0.031189	0.00632858	-0.0319977	-0.110762	0.0488825	0.0405083	0.138308
11751273_a_at	0	0.166018	-0.072948	0.0855086	-0.0747976	0.206011	0.0902746	-0.0743866	-0.080128
11763524_a_at	0	-0.0666981	0.0106153	0.0506959	-0.253808	0.128864	0	-0.0387812	0.0560608
11759314_at	-0.133797	0	0	0	-0.273459	0.107575	0.0967779	0.202219	0.0982537
11746308_a_at	-0.114589	0	0	-0.260655	-0.0689068	0.0960383	0.0931468	0.02846	0
11756679_a_at	-0.301926	-0.227724	-0.256076	0.0600576	0.154325	0.0652199	0	0.0977135	0
11763695_a_at	-0.0274472	-0.00807667	-0.0995016	-0.0985889	0.0732164	0.0739832	0.0224051	0.114631	0
11741065_a_at	-0.350523	-0.39219	-0.281453	0	0.0394683	0.123422	0.161509	0.16294	-0.0396519
11742427_s_at	0.0505843	0.200719	0.0868163	-0.198789	0.00175095	-0.145885	0	-0.0784082	0
11747511_x_at	-0.0761714	0	0	-0.313968	-0.170171	0.13084	0.0774088	0	0
11736145_a_at	0.0894318	0.00188732	0	0.0923195	0.0743847	0	-0.3235	-0.322033	-0.576829
11716111_x_at	-0.121598	0.175674	-0.0101388	0.0388041	-0.164254	-0.014523	0.0388041	0.0623426	0
11741641_a_at	-0.0518889	0	0	-0.00300169	-0.0658412	0.00949383	0	0.118086	0
11752497_a_at	-0.068922	0.0381908	-0.0873966	0	-0.00651169	-0.0726356	0.295452	0.31476	0.225973
11742429_x_at	0.0674431	-0.0266545	-0.0441215	0	0	-0.157333	0.123126	0	-0.0558784
11746471_s_at	0.0623074	0	0.114931	-0.20469	-0.160824	-0.262526	-0.0102396	0.099721	0.136857
11721410_s_at	-0.0608702	0	0	-0.157909	-0.065115	0.16878	-0.0749888	0.29126	0.262574
11729078_a_at	0.536188	0.331845	0.842411	-0.226013	0.0221982	-0.357281	0	-0.108752	-0.0119286
11726480_at	-0.05337	0	0.0604701	-0.00457764	-0.0683541	0	0.00780725	0.153794	0
11731581_a_at	0.629493	0.277265	0.153444	0.0402489	0	-0.0336084	-0.00557804	-0.189611	-0.195006
11716458_a_at	0	-0.16881	-0.0363159	0.024539	-0.0383711	-0.0529718	0.263084	0.375226	0.457596
11757069_s_at	-0.272503	-0.0848246	0.00358486	0	0.125476	-0.11589	-0.130789	0.085845	0.270506
11731421_a_at	-0.0215721	-0.141161	-0.243147	0	0.0436974	-0.308801	0.0625977	0.274373	0.114917
11731066_x_at	0	0	0	-0.391669	-0.187025	0.00190544	0.0207353	0.29324	0.179801
11738896_a_at	0.0550575	-0.129804	0	0	-0.175626	0.22536	0.203629	0	-0.144269
11729057_at	0.0137045	0.0477567	-0.28513	-0.0674047	-0.130207	0.0573025	0.0378025	0	-0.126071
11754026_a_at	-0.652367	-0.286154	-0.534179	0.104913	0.208791	-0.0654888	0	0.0159621	0.498733
11745068_a_at	0.21188	0.142801	0.312572	-0.185611	0	0	-0.191557	-0.0527306	-0.18958
11743790_a_at	0.192867	-0.0372429	0.272467	0.00634861	0.0173697	0	-0.232603	-0.232603	-0.143002
11720383_a_at	-0.128839	0	-0.00601053	-0.241201	-0.141445	0.0257044	0.0828209	0.0563188	0.104178
11753303_a_at	0.0206447	-0.0770736	-0.181167	-0.00298309	0.100414	0.311214	0	0.0414619	-0.159058
11747954_x_at	-0.0037694	-0.0895848	0	0	0.216458	-0.0583415	-0.189627	0	0.378417
11746234_a_at	0.0578623	-0.022851	0.11719	0	-0.351868	0.04286	0	0.106487	-0.00325108
11745038_s_at	-0.0389404	0.0962544	-0.00610018	-0.00652456	-0.0284576	0.0312848	0.106725	0	0.0170507
11720283_at	-0.0374346	0	0	0.245045	0.217817	0.313648	-0.145198	-0.250273	-0.216351
11758234_s_at	0.135855	0.115039	0.0549335	-0.123506	-0.164636	-0.240395	-0.101515	0	0.0218878
11725189_x_at	0.129971	-0.127613	-0.134831	0	0.00891352	0	-0.153207	0.0586324	0
11722974_a_at	0	0.0737324	0.052824	0.0779476	0.0826435	-0.00695038	-0.22059	-0.299395	-0.321224
11724200_a_at	-0.280801	0	0.0576348	-0.0789909	-0.0452528	0.0952597	0.196323	0.058425	-0.0182743
11751085_a_at	-0.133276	-0.293236	-0.186077	-0.0843205	0.0793176	0	0.111817	0.00954342	0.224313
11723154_s_at	0	0.0107317	0.0769663	0.0883608	0	0.127858	-0.84377	-0.69479	-0.776849
11763795_a_at	-0.269543	-0.0434098	-0.0917485	-0.0162799	0.159241	0.0361552	0.0322843	0.175678	0
11727667_at	-0.00802612	0	0.276087	0.0951576	0.209507	0.134913	-0.634952	-0.459919	-0.55904
11721026_a_at	0.0190287	-0.110588	-0.129234	0	0.0858374	0.022748	0.163301	-0.00303173	-0.329367
11754586_x_at	0	-0.0470152	0	-0.00465965	0.051507	-0.0756855	0.0138521	0.111031	0.100048
11755263_s_at	-0.095098	0	0	-0.166819	0.10197	0.100542	0.182124	-0.0935907	0.224633
11756769_a_at	0.0576985	-0.029026	0.0116625	0.081388	0	0	0.0313985	-0.0369372	0
11760162_at	0.0903864	-0.0577564	0	0.180246	0.0928831	0.111008	-0.737798	-0.683083	-1.14082
11732201_a_at	0.158736	-0.26506	-0.0863066	0	-0.178976	-0.0015316	0.0876136	0.086278	0.0754361
11721905_a_at	-0.0472088	0	0	0	-0.0374689	-0.102735	0.040534	0.0920505	0.116444
11760676_at	-0.0381117	0	0	0	-0.380512	0.0253849	0.257862	-0.0393138	0.0882664
11748734_s_at	0	0	0	-0.18513	-0.0375829	0.0876207	0.0688477	-0.0105133	0.0722833
11762793_at	-0.126471	0.232393	-0.00501823	0	0.0333624	0	0.0421515	0	-0.166252
11715575_x_at	0	-0.0127783	0	-0.13592	-0.104941	-0.0963554	0.091856	0.238491	0.124006
11724103_x_at	0.123784	0	0.0877757	0	0.082159	0	-0.247386	-0.133361	-0.057445
11742203_x_at	0	0	0	0	-0.141303	0.0704246	0.0055666	0.0247641	-0.0888624
11718676_x_at	0.00538349	0.0286255	0.0236549	0	-0.0065794	0.0783196	-0.228969	-0.243163	-0.297325
11736380_s_at	-0.103229	0.0717258	0	0	0.120276	0.15582	-0.128773	-0.0258565	-0.0500131
11716547_s_at	0.0848818	0.114509	-0.0930543	-0.049408	0	0	0	-0.00907278	-0.365131
11727286_a_at	-0.0761185	-0.0400352	-0.183593	0.0518799	0	-0.00801182	0.0841207	0.0211182	0.103895
11738762_at	-0.112772	0.215642	-0.0885229	0	-0.129054	0.0425343	0.138858	0.119985	-0.0323029
11720400_at	0.113686	-0.144257	0.0748591	0.00898361	0	-0.117574	0.0216351	-0.0716867	-0.177211
11756540_x_at	0	0.149523	-0.0718932	-0.127655	0.0359731	0.138645	0.180052	-0.00523996	-0.0158095
11756992_a_at	0.0199862	0	-0.0936832	0.126304	0	0	-0.024786	-0.0187378	-0.16293
11719313_a_at	0.00260353	0.0250559	-0.14475	0.103993	0.0311632	-0.0772495	-0.487049	-0.358514	0
11733985_at	0	0.122029	0.0648196	-0.0142412	-0.0211401	0.0244679	0	-0.144405	0.0975759
11718173_a_at	0.000917435	-0.0329361	0.0739593	-0.00649261	-0.0127144	0	0	0.034575	0
11735382_at	-0.0628881	-0.0912247	-0.0628881	0.0426445	-0.0198841	0.177645	0.0277929	0	0
11724809_at	0.0112362	-0.0529547	0	0.00723314	-0.127277	-0.289926	0.0380735	0	0.139651
11761724_at	0	0	-0.112245	-0.00863433	-0.0171065	0	0.149416	0	0.109033
11749144_s_at	-0.0933638	-0.0679269	-0.110558	-0.035459	0.011786	0.106956	0	0.0929141	0.235463
11754898_a_at	0.0158663	0.0560999	0	0.0928411	0	0.0250292	-0.329613	-0.214781	0
11736992_a_at	0	-0.0595369	-0.129315	0.050395	0.0561929	-0.0447578	0.033874	0.0750489	-0.111607
11721052_at	0.474458	0.478541	0.288013	0	-0.00551891	0.0766907	-0.32907	-0.327064	-0.600445
11746204_a_at	-0.24914	0	-0.244327	0.0108547	0.086544	-0.426918	-0.385468	0.0738978	0.123994
11729367_at	0.300478	0	0	0.34026	-0.0751781	-0.183724	-0.0056653	0	-0.183724
11740483_at	-0.0418215	0.439339	-0.315911	-0.140475	0	0.0536916	0.0159245	0.107312	-0.134605
11715220_s_at	0.144456	0.0115733	0	-0.0267467	-0.175887	-0.187832	-0.12889	0.212094	0.109487
11753116_a_at	-0.0689664	0.031292	0	-0.262578	-0.129758	0	0.100892	0.0943232	0.173906
11727099_a_at	-0.0853763	0.0266466	0.0172462	0.076458	0	0.221624	-0.0947986	-0.132945	-0.00601149
11723740_s_at	-0.159905	-0.00609016	0	0	0	-0.020998	-0.0251236	0.055768	0.0728474
11716683_x_at	0.103869	0.0465555	-0.051734	0.003335	-0.0118561	-0.171784	0	0.0258551	-0.0738287
11754466_a_at	-0.0300217	-0.0475798	0.0865078	0.112658	0.0416803	0.140646	-0.00699806	-0.00543594	0
11760417_at	-0.212981	0.0354137	0.143496	-0.133169	-0.0100245	0.115635	0	0	0
11718211_s_at	-0.130105	-0.100268	0	0.0417519	0.0446243	-0.103447	-0.00871754	0.0734644	0.122882
11759535_at	0.0969157	-0.178855	0	0.203416	-0.121468	-0.133121	0.459323	-0.0932841	0
11737536_a_at	0	0	-0.0421157	-0.0500483	0	0	0.207168	-0.203752	0.0452485
11735581_a_at	0	-0.141253	0.123982	-0.110128	-0.30997	-0.306451	0.361052	0.20842	0.404891
11748319_x_at	-0.0375252	0	-0.120519	-0.254065	0.127306	0.152022	0	0.364366	0.133824
11757798_s_at	0.16069	0.0694723	0.129125	0.0895324	0	-0.106293	-0.0743928	-0.206967	-0.201363
11716029_a_at	0.0599623	0	-0.0112028	-0.146731	-0.112464	-0.15173	0.164956	0.273356	0.222321
11756982_x_at	-0.103041	-0.294237	-0.14912	0.0775824	-0.00734901	0	0.369659	0.516522	0.465478
11731152_s_at	-0.0424166	0	0	-0.0655308	-0.0226965	-0.0313721	0.0605803	0.240762	0.110114
11752980_x_at	0	0.0116348	0.0223694	-0.00267982	-0.126289	0	-0.0194921	-0.0299168	0
11761384_at	0.0244393	0.0979252	0.0370412	-0.123436	-0.0827303	0	0.15272	-0.219097	-0.125421
11755534_a_at	-0.0913725	0	-0.0193214	-0.263644	-0.149458	0.0138245	0.158113	0.0978127	0.00094986
11743468_at	-0.115166	-0.0530443	0.0123186	-0.0531797	-0.0833797	0	0.228427	0.350437	0.331937
11718574_at	0.0152855	0.0154972	0	0.208748	0.124636	-0.0871849	-0.381894	-0.374449	-0.262588
11750463_a_at	0	0.108644	-0.0536575	-0.130395	-0.0299931	0.00823402	0.137197	-0.026597	0
11750057_a_at	0.0329504	-0.165984	-0.0525446	-0.132413	-0.0481997	0.0935884	0	0.0633206	0.0842876
11744305_a_at	0	0	-0.0586481	0.102837	0	-0.268205	-0.00627899	0.0923409	-0.0918207
11744844_a_at	-0.107049	0.0509882	-0.177067	0	0	0.0938716	-0.116406	0.138641	-0.194908
11732552_a_at	-0.0599022	0.0382762	-0.0323272	-0.124954	-0.129805	0	0.203337	0.0607305	0
11761186_at	0.126619	0	0	-0.0922656	-0.154942	-0.0560789	0	0	0.0628884
11731147_at	-0.0833116	0.276081	-0.146465	-0.357332	-0.174308	0.0176768	0.123009	0.13042	0
11755706_a_at	0	-0.0100708	0.130718	0.108474	0.217141	0.0179281	-0.330223	-0.168101	-0.171756
11716548_x_at	0.302553	0.179963	0.306332	0	-0.0390167	-0.037632	0.0131378	-0.107564	-0.186471
11755506_a_at	0.18095	0.133995	-0.00502968	0.0788031	-0.276124	-0.109203	0	0.139948	-0.140457
11727092_x_at	-0.0984306	0.0509672	-0.21061	0.255511	0.214979	0.0748167	-0.239739	-0.0126829	0
11739992_at	0.135523	0	0	0.0709362	0	-0.0154679	0.20953	0	-0.517783
11726243_a_at	-0.148316	0	0	0.296476	0.37722	0.158862	-0.467946	-0.404634	-0.671191
11722121_a_at	-0.220798	-0.324908	-0.375307	0.115724	0.0929828	0.0176511	0.0423951	0	-0.0642238
11743919_a_at	-0.0284481	-0.0841522	0.0118275	0	-0.0691633	0	-0.0702677	0.0438738	0.117549
11730232_s_at	0.160764	-0.010294	0.035233	0.094727	-0.0409341	-0.105312	-0.0502524	0	0.149899
11728597_a_at	0.0746956	0	0.130711	0.112255	0.154216	-0.00864983	-0.116442	-0.0849943	-0.0545549
11754321_x_at	0	0.173161	0.0899763	-0.117402	-0.116618	-0.054718	0.0562964	0.0562964	-0.0935678
11734047_s_at	0.0285001	0	-0.0932722	-0.0883212	0.0993876	-0.151705	0.100635	0.129417	0
11756139_s_at	-0.0206413	-0.110613	-0.0613546	0	0.0359459	-0.175335	0.140859	0.317427	0.222187
11738248_a_at	0	-0.0225663	0.0469532	-0.0107083	-0.0426745	-0.12211	0.630277	0.739144	0.51906
11762283_x_at	0.00906372	0	-0.166039	-0.116568	-0.101518	0.179966	0	0	0.1029
11734921_a_at	0.0843472	-0.0190067	0.139848	-0.0245948	0	0	-0.0220966	0	-0.352011
11735254_at	0	0.0928783	0.212251	-0.0551767	0.198174	0.0735722	-0.0856018	-0.13008	-0.224415
11739085_a_at	-0.173714	-0.159266	-0.0296001	0.0613871	0.0702496	-0.150851	0	0.0294514	0.0440063
11732111_a_at	0	0.0695467	-0.0476637	0.231142	0.123652	0.142465	-0.070179	-0.0220919	-0.154657
11741462_a_at	0.110387	-0.0980482	0	-0.0483971	-0.0509977	-0.0117397	0.176339	0.223369	0.188325
11724872_a_at	0	0	-0.0782332	-0.171847	-0.0350037	0	0	0	0.22147
11718840_s_at	-0.0431328	0	-0.0700226	0	0.0130482	-0.101751	0.0260906	0.0718718	0.115016
11736536_a_at	-0.152225	-0.049603	0.0589628	-0.100579	0	-0.334254	0.0821314	0	0.268559
11720645_at	-0.10366	0.0181198	0.0311155	0.0711927	0.0937033	0	-0.418664	-0.433758	-0.485789
11744080_x_at	0	0.022707	0	0	-0.0170393	0.0698509	0.309634	-0.10388	-0.0244617
11745848_a_at	-0.185884	-0.127965	-0.164344	-0.0327201	0.0651355	0.115882	0	0.100196	0.162209
11762322_at	-0.172117	0.0197859	0	0.128566	0	-0.0366583	0.222547	0	-0.311184
11757247_s_at	-0.0974588	0.0601606	0.0480881	0	-0.0672493	-0.160579	-0.0143433	0	0.0573521
11729868_x_at	-0.13121	0	0.0389409	0.0483356	-0.112098	-0.0104666	0.0644808	-0.0230803	0.105645
11718835_x_at	0.0145507	-0.0834818	-0.00224447	0	-0.00966167	-0.194211	0.304365	0.378492	0.279249
11746193_a_at	0.208385	-0.00631666	-0.170915	0	0	-0.100255	0.0653944	0.0829015	-0.028173
11720655_s_at	0	0.239884	-0.385186	0.602678	0.31825	-0.206048	-0.378438	0.0202103	-0.131029
11760997_at	-0.00745916	-0.00745916	0.0972352	0.11984	-0.233209	0.0908761	-0.00770521	0.0654511	0
11732850_x_at	-0.15395	-0.0574851	-0.0142622	0.0796504	-0.0101562	0.206326	0.098702	0	0.273768
11716284_s_at	-0.0128527	0	-0.0432854	0.0120516	0	-0.00751019	-0.00282001	0.0968962	0.0575686
11733574_at	-0.102276	0	-0.0430107	0.0643683	0	0	0.117597	0.0710893	0
11745263_x_at	0	-0.0745802	0.0318737	-0.0243969	-0.0480909	-0.056365	0.13223	0.18742	0.14726
11756435_a_at	-0.00372887	0.0452218	-0.019527	0	0.0712194	0.053865	0.00347948	-0.0263181	-0.19517
11733815_at	0.0265727	-0.0143685	-0.0143685	-0.1395	0	-0.114769	0.0265727	0.0537381	0.043973
11734286_a_at	0	-0.00849438	-0.0254564	0.0233374	-0.0256634	-0.0446701	0.232708	0.180509	0.255375
11715612_s_at	0.128063	-0.0415821	-0.0579891	0	-0.0746012	-0.0984068	0.448828	0.604623	0.682269
11747619_a_at	0.193906	-0.04739	0.00324488	-0.0978417	0.130115	-0.117725	0.0325556	0	-0.0170226
11734039_x_at	0.109209	0	-0.00533032	0.123178	-0.115782	0.0785308	0	-0.118363	-0.0167022
11764117_s_at	0.029994	0.250126	0.0420837	-0.0298347	0	0.00811958	-0.359847	-0.300725	-0.262758
11762407_at	0	-0.0141482	-0.120006	-0.0220904	0.14512	-0.159615	0.301001	0	0.016757
11743093_a_at	-0.0511262	0.00459957	0	-0.0672333	-0.00915337	0.0569048	0.319659	-0.252275	0.0400443
11731688_at	0.0628006	0	0.00482845	-0.14404	-0.278193	0.0534058	0.126445	-0.0956032	-0.243937
11760123_at	-0.0973458	-0.0644808	0.00962257	0.055757	-0.0400658	0.00489569	-0.03722	0	0.228146
11760885_a_at	0	0.0875778	0.106639	-0.00521564	0.2105	0	-0.0349965	-0.0421157	0
11757022_x_at	0.459725	0.35745	0.361181	-0.321723	-0.277753	-0.353695	0	0.0379944	-0.0189724
11759967_at	0.0797944	0	0	0	0.099916	-0.413072	-0.166919	-0.0476155	0.119276
11731325_a_at	-0.10628	-0.042417	0.176848	-0.0905108	0.0289712	0.179282	0	-0.373675	0
11721813_at	0	0.0321007	0.139915	-0.0594807	-0.0732174	0.0469685	0.0296621	-0.0507803	-0.00775337
11755274_a_at	-0.0903206	0	-0.0852914	0.0761516	0	0	0	0.0344515	0
11729487_at	-0.131878	-0.0257535	-0.048758	0.0833454	0	0.00618601	0	0.0205913	0.0641632
11741408_a_at	0	0	0	0.127499	-0.0384884	-0.036623	0.0714736	0.0295906	0
11726289_at	0.0352554	-0.00807285	0	0.271938	0.156443	0.241292	-0.152568	-0.167338	-0.368571
11758955_at	0	-0.133515	0.106275	0.440351	0.406179	0.38718	-0.0167179	-0.247443	-0.236212
11733338_x_at	0.0765777	0	0.0636597	-0.0629001	-0.0629001	-0.351011	-0.110025	0	0.162858
11722806_at	-0.015027	0	0.0400572	-0.222381	-0.0941591	-0.259286	0.189645	0.131016	0.0862761
11740008_s_at	0	0	-0.0117469	0.162748	0.103407	0.093605	0.093605	-0.141879	0
11740395_a_at	0	0	-0.0493064	0.219047	0.113323	0.186794	-0.38632	0	-0.226008
11741656_a_at	0.181584	0.182585	0.0485787	-0.314062	0	0	-0.0134087	-0.0379097	-0.0998094
11755022_a_at	-0.0309706	0	-0.159088	0.0371914	0	-0.0632305	0.0396729	0.213904	0.329228
11717816_at	-0.0410027	-0.0780992	0	-0.123891	-0.0561428	0.182321	0	0.151589	0.0147066
11745805_a_at	0	-0.0367851	0.29384	0	-0.103767	0.00510645	0	-0.1538	0.169569
11749983_a_at	0.0746212	-0.2077	-0.00199413	-0.0349007	0	-0.0197229	0.519171	0.708467	0.804683
11756561_a_at	0.0400028	-0.0141096	0	-0.142026	-0.172274	-0.257291	0.183578	0.20243	0.292397
11740248_s_at	0.0379524	0.00106907	-0.00364685	0.0357895	0.00880718	-0.000386238	-0.255613	0	-0.0639029
11748992_a_at	-0.22097	0.133026	-0.0799794	-0.130843	-0.091598	0.157571	0.14051	0.163564	0
11753306_a_at	0	-0.010313	0.152913	-0.0706625	0.231131	0.0883513	0.21716	-0.0395703	-0.213913
11731079_s_at	0.042079	0.0661182	0	-0.159241	-0.0878525	0.124064	0	-0.138384	-0.0736825
11750802_x_at	0.0791926	-0.0762515	0	-0.102211	0	0.196586	0.0216413	0.0516443	-0.0656433
11746996_a_at	-0.0399466	0	0.187576	0	0	-0.0623226	-0.362243	-0.0659971	0.091218
11731532_at	0.255806	0.210346	0.196643	0	0	0.0205922	-0.08782	-0.303851	-0.330104
11763363_x_at	0	0.117561	0.513077	-0.0212736	0.0693164	0.245032	-0.261258	-0.0476847	-0.0855274
11717491_a_at	-0.0489788	0	0.00308895	-0.0705395	-0.0364532	-0.00713062	0.142836	0.130877	0.166162
11756304_x_at	-0.0189896	-0.0775175	0	-0.0182953	-0.0261192	0.0192909	0.123652	0.258484	0.250907
11737853_at	-0.0065155	0	-0.0045228	0	-0.0216503	0.0339646	0.0459199	-0.019733	0.105846
11720644_a_at	0.0102608	0	0	-0.119871	-0.0439851	0.0215249	0.188473	0	0.0367339
11741010_a_at	0.0337496	-0.0258026	0	-0.144453	-0.206708	-0.142477	0.22824	0.325212	0.309445
11745736_a_at	-0.0308623	-0.0863199	0	0.153316	0.130921	0.146906	-0.11701	-0.00762844	0
11731422_s_at	0	-0.0342107	-0.00965786	0.107869	0.112356	0	0.0400126	-0.0396221	-0.00513816
11720429_at	-0.0788517	0	-0.0072279	-0.0158739	0.0138798	-0.0517092	0	0.0523424	0.250147
11717796_a_at	0.189157	0	-0.00907612	-0.00579166	-0.0308218	-0.0853062	0.0250416	0.23116	0.129617
11730881_a_at	0.115652	-0.0246725	0.0358829	0.137039	0.132608	0	-0.319682	-0.24649	-0.235307
11733584_a_at	-0.0209937	-0.208426	-0.0390601	-0.240252	0	0.13697	0.201646	0.0274611	0.13706
11754532_a_at	-0.164121	0.01401	-0.134511	0	-0.074677	0.137399	0.0166764	-0.0151639	0
11761633_a_at	-0.0559812	0	-0.0460474	0.0383902	0.00644231	0	-0.0400107	-0.312427	0.039948
11723735_a_at	0.111923	0	-0.0365324	0.0863676	0.00360107	0.000571251	-0.0302992	-0.0237646	-0.145757
11728001_a_at	0.0253015	0	-0.0208983	-0.183568	0	0.0566263	0.0566263	0	-0.0274181
11721564_a_at	0	0	0.0572855	0	0.0705016	0	-0.380529	-0.0057888	-0.0632975
11723556_x_at	0.20435	0	-0.114922	0.0871191	0.141653	0.0982361	-0.224029	0	-0.158652
11724699_a_at	0	0.169887	-0.0279217	-0.269009	-0.0195885	0.0577006	0.160108	-0.0380278	0.00814629
11744024_a_at	-0.0395727	-0.302905	-0.234487	0.0951185	0	-0.0342751	0.200786	0.52408	0.600941
11731890_a_at	0	0.0885572	0	-0.0121608	0.308818	0.0369177	-0.112146	-0.211696	0.229165
11758413_s_at	0.084856	-0.0456004	0.13482	0.0201473	0	0.1261	-0.251852	-0.583557	-0.845917
11716948_s_at	-0.0251131	-0.084466	-0.112026	0.0178328	0	0.11042	0.00531387	0.025774	-0.0236053
11763989_at	-0.137829	0.0627189	0	0	-0.278817	0	0.0373738	-0.00406814	0.106875
11734054_a_at	0.141935	-0.0115523	0.154387	0.0925178	0	0.0502453	-0.311728	-0.391294	-0.150573
11756587_a_at	-0.0867801	0	-0.178675	0	0.0662656	0.0839357	-0.0192604	0.150594	-0.112923
11755435_a_at	-0.00361586	0.0731854	0.127731	0	0.255192	0.108636	-0.478958	-0.391911	-0.223557
11753082_a_at	-0.0547397	0.025579	0.0209215	-0.105401	0	0	-0.0049603	0.0856934	0.00469208
11723743_a_at	0.10934	0	0.0952864	-0.248039	-0.0351391	0.112124	0.197634	-0.0186696	0
11722598_s_at	-0.0514212	0.0735335	0	0.225532	0.15982	0.243152	-0.184621	-0.388849	-0.416548
11734018_at	0	0.0226569	-0.0757484	-0.0934415	0.0145402	-0.102875	0	0.320187	0.280944
11756885_a_at	-0.0742245	0.0839882	0.0244131	-0.0804777	0.00148296	-0.0346479	-0.167588	0	0.160525
11722023_a_at	0.0406799	-0.170457	-0.0466728	0	-0.177537	-0.203249	0.101165	0.10848	0.16348
11758030_s_at	-0.0403123	-0.00454068	0.250637	0	-0.061897	0	0.157574	-0.0657682	0.0706158
11729093_a_at	-0.149354	0	-0.285055	-0.0916991	0	0.181049	0	0.00830984	0
11720182_at	0	-0.0417843	-0.0171986	0.0708199	-0.00901508	-0.0148602	0.0801125	0.213856	0.168631
11763237_x_at	-0.0512786	0.213172	0	-0.00305796	0.0226192	0.212388	0.180706	-0.0966296	-0.122413
11759866_at	0	0.304391	0.00385618	0.102989	-0.0973434	-0.065239	-0.0302677	-0.393826	0.272173
11740257_a_at	0.00428963	0.109304	0	0.214116	0.069437	-0.0297685	-0.341891	-0.494825	-0.308318
11753532_a_at	-0.170598	-0.329596	0	-0.158037	-0.15354	0.0540376	0.130033	0.0483418	0.486093
11730584_a_at	0	0.136279	-0.164715	-0.018506	0	0.227664	0	0	-0.0465455
11746151_x_at	0	-0.18584	0.218148	0.0148091	-0.0747323	0.187051	0.12445	-0.119444	-0.168626
11743322_at	-0.0296183	-0.06633	-0.0736217	0	-0.0377407	0.00610447	0.246418	0.418077	0.432441
11717958_s_at	0.0362082	-0.0505338	-0.179096	-0.0533166	-0.0324531	0	0.202052	0.246113	0.0515027
AFFX-BkGr-GC14_at	-0.0156319	0	0	0	0	0	0	0	0
11762922_s_at	0	0	-0.00634956	0	0	0	0	0	-0.025219
11738996_a_at	0.174593	0	-0.167399	0.223742	0.154618	0.0659647	-0.00561237	-0.0329819	-0.165321
11723222_s_at	-0.0567033	0.0181956	0	0	0	0.00910854	0.00395322	0	-0.21184
11744630_a_at	0.0531559	0.0466461	-0.0655689	0.102639	-0.101839	-0.0743027	-0.0504971	0	0.043436
11741130_a_at	0.0537138	0.0741987	-0.0990849	0.406787	0.147145	-0.0784254	-0.168212	0	-0.204135
11729155_at	-0.215202	0.379466	-0.0298636	-0.0406523	0	-0.0845587	0.13108	0.111177	0.0621738
11716214_a_at	0	-0.108488	0.024497	-0.00295734	-0.0544701	-0.172943	0.108255	0.383016	0.345179
11762866_at	-0.089926	0	-0.183456	-0.0390024	0	0.0335088	0	0.047323	0
11762388_at	0.594089	0.497949	0.447105	0.00776768	0	-0.0434814	-0.0184121	-0.219209	-0.257956
11747835_a_at	0.099309	-0.0657272	-0.0197096	-0.0413418	0	-0.134645	0.179336	0.282808	0.258508
11759758_at	0.118459	-0.0352316	-0.0922318	0	-0.167454	-0.158599	0.0943708	0.124643	0.0899281
11721750_at	0.0850329	0.120046	0	-0.0200353	-0.10308	-0.021574	-0.166911	0.193287	0
11752598_x_at	0.188597	0.0443869	-0.0337529	-0.17241	-0.18229	0	-0.179137	0.268904	0.256739
11716149_a_at	0.0634422	0.0712509	0.128141	-0.0238857	-0.0213556	0	0.0320816	-0.00799561	-0.134579
11718966_at	-0.0846262	0.0659609	-0.212193	0.131248	0	-0.1893	-0.0867405	0.183868	0.106534
11763434_a_at	0	-0.0596523	0	0	0.206318	-0.113673	0.0363145	-0.110559	-0.173318
11718498_s_at	0.0103664	0	-0.0135212	-0.0506887	-0.128505	-0.0486536	0.149178	0.117682	0.0392532
11758783_at	-0.190379	0.0216475	0.0216475	0	-0.112936	0.0549808	0.492312	-0.02283	-0.126801
11728725_x_at	0	0.0607114	-0.092711	0	-0.0654654	-0.00477982	0.183878	0.0607438	0.0676618
11716853_x_at	0.0144358	-0.0972981	-0.127596	-0.285984	-0.0276489	0.146949	0.315936	0	0.040874
11740794_at	-0.160952	0.131358	0	0.0848012	-0.191253	-0.103781	-0.0882697	0	0.0218525
11748639_a_at	0.0730672	0.0286856	0	0.169117	0.156794	-0.0434213	-0.300202	-0.17446	-0.13538
11730705_s_at	-0.110478	0.0289721	-0.0921459	0	0.132696	-0.0222116	0.000720024	-0.13744	0.0454426
11756718_a_at	0.10309	-0.175898	0.0875478	0	0.0367894	-0.0929866	-0.0223598	0.0832415	-0.0458612
11734684_s_at	-0.084877	-0.0200634	-0.0899181	0	0.0110016	-0.028162	0.321596	0.507479	0.475932
11730735_s_at	0.00190639	0.0266523	0	-0.0476189	-0.085906	-0.0386868	-0.048542	0.0330591	0
11741197_s_at	0	0.0446506	0	-0.0190129	0.0141997	0	-0.0190129	-0.0576506	0
11728710_a_at	-0.116972	-0.228443	-0.00152588	0.236578	0	-0.169343	0.0617032	0.217521	0.368318
11738028_a_at	-0.0415742	0.0376513	0.291177	-0.133588	0	0.0158892	0.198364	-0.0487769	0
11750246_a_at	-0.190581	-0.0644665	0	0.020709	0.150584	0.00527191	-0.179489	-0.0984559	0.0374756
11718206_x_at	0.0666199	0.0477524	0	-0.20301	-0.098671	-0.148234	0	0.187334	0.126497
11754615_x_at	-0.0736952	0.0501804	0	0.0479364	0.120391	0.0914841	-0.192958	-0.0775127	-0.116118
11727527_x_at	-0.108207	-0.0586662	-0.0406132	0	0.125402	0	0.127306	0	0.00686407
11763058_at	0	-0.069067	0.185042	0	-0.030611	-0.376648	0.0436406	0	0.0436406
11732528_s_at	-0.00768399	-0.0286636	-0.0265973	0.0945232	0.131422	0	-0.00768399	0	0.00897479
11739910_a_at	0.216464	0.28608	0	0.404785	0.0866818	-0.210437	-0.27667	-0.174085	-0.327305
11728816_at	0	0.0063324	-0.0255103	-0.191484	-0.0358543	0	0.215323	0.0165048	0.0220423
11760628_at	0.11031	0.157061	-0.0249605	0	0.0344872	0.0805268	-0.0833344	-0.527849	-0.303265
11726979_x_at	0	-0.0742311	0.0843811	0.0791569	0.0408697	-0.130677	-0.34388	-0.0997629	0.0347071
11717107_a_at	0.214812	0.182452	0.214746	0	0.00328159	-0.00698853	-0.00340843	-0.111498	-0.248298
11727423_a_at	0	-0.209314	-0.0642462	0	-0.0650263	-0.0300236	0.168127	0.307105	0.283282
11747592_x_at	0.0804391	-0.100086	0	-0.108463	-0.130556	-0.0853305	0.182082	0.197547	0.264528
11752646_a_at	-0.134307	0	0	-0.205248	-0.0361905	0.144579	0.119543	0.104476	-0.0332322
11729281_s_at	0	-0.0726771	0	-0.0337749	-0.0567932	0.0168443	0.205433	0	-0.0149989
11757713_x_at	0	-0.0549889	0.0659189	0	-0.0437517	-0.122231	0.029171	0.064661	0.0895767
11744390_s_at	-0.024477	-0.0428982	-0.14184	0	0.0071907	-0.0258636	0.363515	0.45612	0.389234
11738207_a_at	0.0102463	0.016943	0.0405579	-0.00947189	-0.0122509	-0.0666428	0	-0.0259457	0.0825558
11722630_a_at	-0.00811005	0.100422	0	0.152698	0.194845	0.0347795	-0.303678	-0.157865	-0.102744
11752942_s_at	-0.334479	-0.309169	-0.324224	-0.0522213	0	0.0629592	0.241364	0.0686183	0.109366
11721249_a_at	0	0.102574	-0.079916	-0.224793	-0.00498152	0	-0.00491095	0.190899	0.102574
11727683_a_at	-0.121139	0.0304391	-0.0844951	0	0.201087	-0.116562	0	-0.0887132	0.232992
11736501_x_at	0	0.143501	0.0605907	0.000697136	0.00201511	-0.0215063	-0.225145	-0.0946522	-0.162775
11756329_a_at	0	0	-0.0575452	-0.0471163	-0.0706511	0.0824747	0.138625	0.0873508	0.0728936
11719163_a_at	0.035388	0.167632	0.189871	-0.241907	-0.176463	0	0.0300708	-0.116748	-0.0135474
11740174_a_at	0.0743251	-0.123153	-0.0914223	0	0	-0.198728	0	0.213275	-0.0421159
11733839_s_at	0.32463	0.210596	0.2984	-0.271427	-0.35087	-0.205011	0.0850439	0	-0.0716553
11736092_at	0.254673	0.137306	0.192292	0.163674	0	-0.0932183	-0.362809	-0.3235	-0.745889
11757018_a_at	0	0.0555477	-0.0080471	0.0428801	0.0199766	0.0783615	-0.222086	-0.52116	-0.722828
11716170_at	0.0155096	0	-0.0610256	-0.237988	-0.178244	-0.184799	0.117661	0.471941	0.529846
11717244_at	0	-0.151966	-0.077363	-0.0959883	0.0038662	-0.041769	0.242782	0.224704	0.374805
11745979_a_at	0.114874	-0.00120449	0.0884228	0.0255804	0	0.00591278	-0.0926027	-0.199031	-0.0921917
11753371_a_at	-0.125156	0.168667	0.094132	-0.141788	-0.0665159	-0.0941157	0.198263	0	0
11761391_at	-0.237736	-0.328685	0.0044086	0	-0.0178549	0.00136209	0.0812781	-0.250029	0.00136209
11763856_a_at	0.0331802	-0.0701361	0	-0.18019	0.0205002	-0.00492096	-0.0360022	0.24211	0.101769
11753112_x_at	-0.00387478	-0.128948	0	0.0451994	-0.116026	-0.0494633	0.206611	0.0982757	0.251013
11743696_at	0.00678635	0.113503	0.0993848	-0.105754	-0.125557	0.0464468	0	-0.0422792	-0.178633
11732217_a_at	-0.114908	-0.0086441	0.00790978	-0.00170136	-0.0141449	0	0.235861	0.206306	0.147452
11723352_a_at	-0.181155	-0.129594	0.277138	0.0891023	0	0.235256	0	0.128061	-0.312005
11762885_at	-0.0394635	0.0786669	-0.0799162	0.0108461	-0.22042	0	0	0	-0.0342998
11753121_s_at	-0.200217	0	0	0.254843	-0.306443	-0.119764	0	0.069027	0.0576358
11762080_at	0	-0.440227	0.108947	0.116993	0.0163264	0	0.0440931	-0.386222	-0.491416
11756630_a_at	-0.0663805	-0.150519	-0.101665	-0.0515299	0	0.00938797	0.153658	0.0915556	0.186823
11725219_a_at	-0.114758	0	0.123365	0.0247927	0.0904398	0.0695276	-0.371482	-0.280478	-0.170291
11727978_at	0.00914288	0	-0.0506392	0.0464497	0.036315	0.0142965	-0.0478907	-0.0763884	-0.24322
11736352_at	-0.120678	-0.03478	-0.0480804	-0.0257835	0.0329824	0.19964	0.0281754	0	0.116221
11746047_x_at	0	0.422552	0.230746	0.338697	-0.0853348	0.191589	-0.064389	-0.125636	-0.178273
11733686_a_at	-0.0239396	0.123077	0.000734806	0	0.0105124	-0.242129	-0.0661001	0.0915809	-0.122709
11716317_at	0.173816	-0.0972977	0.185791	-0.0771437	-0.0543118	-0.195934	0.0689478	0.218261	0
11738287_at	-0.32557	0	0	0.0185084	0	0.0427191	0	-0.0365679	-0.103513
11737921_a_at	-0.134693	-0.212086	-0.259978	0	-0.228377	0.0229721	0.521894	0.104713	0.0530443
11721069_a_at	-0.0726681	0	-0.0234013	0.26712	0.249942	0.257698	-0.0439482	0.0236807	-0.0343847
11749930_a_at	0	0	0	-0.0308795	0.133465	-0.043539	-0.157807	0.00439501	0.0767851
11719985_a_at	-0.106811	-0.03018	0.0163097	-0.0607452	0	0.0584412	-0.00596046	0.0597954	0.170366
11751836_a_at	0.00194502	0	0.163863	-0.0377483	-0.104428	-0.173741	-0.163721	0	0.161864
11746862_x_at	0.16807	0.0976133	0.0934353	0	0	-0.242101	0	-0.0803566	-0.198164
11758143_s_at	-0.0568919	0.198956	0.306445	0.0810251	0	0.0330048	-0.272176	-0.532786	-0.473942
11735684_at	-0.197115	0.111983	0	0	0.139701	0.0623679	0	-0.0229449	0
11738173_at	-0.110903	0	0	-0.122725	-0.00486136	-0.0139308	0.0993977	0.0499291	0.0879788
11758675_s_at	0.0939603	-0.00924778	0.117422	0.199657	0	0.0497689	-0.0516086	-0.153206	-0.217279
11722799_a_at	0	-0.184056	-0.0592871	0.00316191	-0.0434251	-0.083025	0.234566	0.306015	0.409194
11737223_a_at	-0.228962	-0.107279	-0.0182509	0	-0.0451846	0.0194855	0.18994	0.775234	0.827276
11717089_x_at	-0.0385427	0	0.0483541	0.0637226	0.133823	0.0628204	-0.395861	-0.394099	-0.308392
11730220_a_at	-0.0569191	0.00583935	-0.0833311	0.0502977	0.0251646	0.0479555	-0.186456	0	-0.0415096
11755823_a_at	0	0.138671	0.088028	-0.116789	-0.0969577	0.0900602	0.111557	0	-0.0053916
11729361_x_at	-0.0133135	0	0.146452	-0.147868	-0.0274615	0	0.136971	-0.0274615	0
11752201_s_at	0.0626946	-0.156364	0.0603571	-0.0465007	0	-0.0239382	0	0.172121	0
11738170_a_at	0	0	0.0575876	-0.0114436	0.0615573	-0.0180807	0	0.0604591	0
11738330_at	0	0.313005	0.144206	-0.15899	-0.147384	0.28305	-0.0485058	0.0913329	-0.0212841
11722108_at	0	0.0393829	0.0895872	0.124022	0.0440445	-0.168003	-0.275865	-0.340643	-0.330767
11755984_a_at	0	0.215863	-0.0615206	-0.125466	-0.105484	0.0983329	-0.00197077	0	0
11721797_at	0.00142956	0	-0.0859337	-0.0660372	-0.114786	-0.0566206	0.268652	0.384611	0.240521
11747574_a_at	-0.21516	-0.0851593	0.06567	0.0886989	-0.252435	-0.0486021	0	0.252275	0.251557
11754236_a_at	-0.32119	-0.573528	-0.222448	0.189429	0	0.0464487	-0.122371	0.0415192	0.0902624
11726708_a_at	0.255958	0.0709677	0.202474	-0.128983	-0.157633	-0.178386	0.162971	0	-0.0232687
11731586_at	-0.0418744	0.010869	0.125397	-0.186301	-0.0524621	0	0	0.16278	0
11731926_a_at	0	0	-0.0964189	-0.0599027	0.118266	0.112003	-0.00411797	0.102547	-0.215235
11721647_a_at	0	0.0335159	-0.0317736	0.234016	0.193091	0.112226	-0.424648	-0.41282	-0.536864
11750767_x_at	0	0	0.117557	0	-0.088623	0.0749688	-0.0251241	-0.192934	0.130438
11730863_at	0.161892	-0.00459528	-0.269444	0	0.0515742	-0.21945	-0.139084	0.0827599	0.324843
11738942_at	0.0415525	0.0551419	-0.0111742	-0.0448546	0	-0.0636139	0.0461741	0.131578	0
11717122_s_at	-0.038486	0	0.0622306	-0.137303	-0.146985	-0.0342064	0.33758	0.595037	0.631124
11747809_a_at	0	-0.0451837	0.0976868	-0.172428	0	0	0.0900774	0.0717926	-0.179922
11750638_a_at	0.0358067	0	-0.00337505	-0.170091	-0.172184	-0.1454	0.291497	0.302274	0.334195
11761170_at	0	0.10947	0	-0.408789	0	0.127987	0.174395	0.0150261	-0.18746
11728526_at	-0.187979	0	0	0	0.108494	0.0285888	0.192548	-0.0387125	-0.014945
11736375_a_at	-0.141697	0	0.0948825	0	-0.402975	0.123995	-0.00742054	0	0.0239534
11740470_x_at	-0.162261	-0.417571	-0.186027	0.158076	0.231623	0	-0.0838928	0.0551014	0.156019
11761030_x_at	-0.157623	0.175263	-0.0867248	0	0	-0.10278	0.0793505	0.297735	0
11759173_at	-0.0901964	0	0.0053668	0.0915937	-0.0901964	0	-0.0816886	0.142971	0.167444
11716441_at	-0.0241108	0	0.473029	0.0825119	0.175818	0.494088	-0.202209	-0.448456	-0.0254326
11756038_x_at	0	0.117715	0.0769365	-0.0322382	0.0725632	-0.0397534	-0.138656	0	-0.0858595
11757353_a_at	-0.0992069	-0.126682	0	-0.0205746	0	-0.176724	0.0886984	0.114949	0.0536652
11732587_at	0.507211	0.154703	0	-0.020915	0.01439	0.439814	-0.153161	-0.238188	0
11736710_a_at	-0.0546265	0	0.0019846	0.0281901	-0.0312772	0.112929	-0.0389552	0	0
11741825_at	0	0.0294309	-0.179183	-0.0699492	0.0507278	-0.217947	0.0420041	0.100346	-0.0135441
11721495_a_at	0.0433636	0	-0.100291	-0.0862217	-0.0327063	-0.0230751	0.218329	0.162521	0.262358
11753478_x_at	-0.149179	0	-0.185337	0.0657554	0.108222	-0.0585198	0.0956764	0	0
11717014_x_at	0	0.0295401	-0.0396214	-0.13583	-0.0936642	-0.166909	0.295864	0.373897	0.378625
11758209_s_at	0	0.0720186	-0.075748	0.180719	0.277747	0.0361023	-0.273526	-0.0419531	-0.0196681
11736588_a_at	0.0190127	0.17222	-0.0659325	0	-0.197427	0.0649323	0.297682	0	-0.153086
11721827_a_at	0	0.0252333	-0.0691147	-0.121249	-0.136949	-0.112399	0.083128	0.421487	0.493443
11762850_at	-0.0348773	-0.0446672	0.0314078	0.0323863	-0.300113	0.269006	0.138145	0	-0.0518393
11749410_x_at	-0.0290561	-0.12398	0	-0.0714326	0.0206594	-0.121567	0.300082	0.180485	0.294335
11729479_a_at	0.0165379	0	-0.00394344	0.175677	0	0	-0.154239	0	0.0165379
11762916_at	-0.0975604	-0.0995374	-0.0106564	0.0303464	-0.00635529	0.272095	0.0696444	0	0.056345
11722794_at	-0.0808887	-0.07339	0	0	-0.0773478	-0.0216818	0.0582933	0.180698	0
11756183_x_at	0.0623355	-0.0962453	0	-0.102355	-0.0680981	-0.083272	0.199631	0.154695	0.205767
11745559_a_at	0	-0.137827	-0.0532541	0.170379	-0.00102448	-0.142858	0.11322	0.0576847	0.0623512
11760650_a_at	0.0625327	-0.0630622	-0.344368	0.434377	0	0.0749218	-0.145895	-0.07336	0
11763416_at	0	0.0516839	-0.0712056	0	-0.104742	-0.0864615	-0.165974	0	0.14481
AFFX-DapX-5_at	0.0886865	-0.438927	-0.183429	0.0419745	-0.249795	-0.0688682	0.13629	0.179179	0
11721707_at	0	0.0852632	0	-0.0470657	-0.0800862	0	0.0196514	0.0413756	0.150392
11732475_a_at	-0.128047	0	0	0.0235114	-0.0997324	0.061501	0.00244427	0.0495906	-0.164969
11721186_a_at	0	0.0850701	-0.00748253	-0.0314055	-0.11529	0.0357962	0.0647941	0.0586162	-0.00672007
11761351_x_at	-0.286801	-0.156782	-0.188264	0	0.177051	-0.139266	0.143645	0.147472	0.0642586
11742028_a_at	-0.24019	0	0.0971937	0.707002	0.722032	0.781539	-1.47504	-1.79659	-1.61454
11728147_s_at	0.310488	-0.0650659	0.00278664	0	0.00399399	-0.135684	-0.0102448	0.00599194	-0.00886249
11719192_a_at	0.345794	0.287099	0.461576	0.0813675	0	0	-0.401227	-0.387922	-0.841442
11760444_x_at	0.0439281	-0.0753326	0	0.135715	0.122192	0.15422	-0.223669	-0.298478	-0.391543
11747828_x_at	-0.0739117	0.195429	-0.665382	0.148458	-0.0723467	-0.78796	0	0.548577	0
11746462_a_at	0.0733914	0	0.0761857	0.101154	-0.0206561	0	-0.0889907	-0.0423956	0
11715424_x_at	0.0321922	0	0	-0.067009	-0.100836	-0.0761871	0.176353	0.103022	0.0985441
11742564_s_at	-0.0512319	0	0.0497799	-0.396877	0.118135	0	0.131089	-0.0878429	0
11744293_a_at	-0.180306	0	0.00721216	0.124608	0	-0.0818109	-0.141742	0	0
11742642_x_at	-0.0421157	0	-0.0440786	0.106125	-0.0575242	0.0529189	0	0.0330338	-0.0350802
11722210_a_at	-0.047801	0.197845	-0.143492	-0.0562053	-0.0679598	0	0.130552	0	0.386743
11732330_s_at	0.00805569	-0.103003	0	-0.362651	-0.385749	-0.36004	0.00127792	0.0153437	0.0244989
11759145_s_at	0	-0.0269322	-0.142093	-0.182254	-0.0208983	0	0.0518928	0.127409	0.339243
11735436_at	-0.108603	0.0147791	0	-0.134261	-0.1558	-0.0811787	0.0781174	0.158769	0.0337415
11752134_a_at	-0.0791416	0.270676	0.0139866	-0.0539708	-0.0780506	0.0414014	0	0	0
11740377_a_at	0	-0.00915098	-0.0231328	0	-0.0581202	-0.303772	0.0291519	0.0844498	0.0474453
11731990_a_at	0	0.0799584	-0.0823951	-0.352777	-0.0643284	0.220332	0.144816	0	0.0965738
11716772_at	0	-0.091176	0	-0.101427	-0.0326996	0	0	0.142402	0.0874929
11715728_a_at	-0.0697746	0.10204	0.177668	0.155433	0.0447083	0	-0.382193	-0.353772	-0.263959
11744671_x_at	0	-0.059269	-0.116148	0.0257368	-0.0252028	-0.118183	0.100881	0.220292	0.119802
11717010_a_at	0.093215	-0.105635	0	-0.050652	-0.241182	-0.189714	0.0776854	0.439436	0.50458
11738960_x_at	-0.0827303	0.0726314	0.0668178	0	-0.0739074	0.050283	0	0.120083	-0.342715
11732944_a_at	-0.090888	-0.0292573	0.0122156	-0.0710812	0	0.0533962	0.176626	0.171767	-0.0131364
11740789_at	0.0308692	0	0.146652	-0.0751424	-0.0138352	0.39746	0.118957	-0.0138352	-0.0195613
11742583_at	0.074892	-0.0294828	-0.168001	-0.0111718	0	0.0958605	0	0.0603495	0.183471
11723922_a_at	0.126843	0	-0.0120821	0.0625548	-0.064147	-0.0980253	0.141428	0.00742483	0
11738470_at	0	0	0.31716	-0.108714	0.118597	0	-0.0343037	0	-0.175424
11757246_at	-0.0583472	0.078752	0.0669131	-0.0890074	-0.132683	0	0	0.0502377	0.136159
11749613_a_at	0.040204	0.159575	0	-0.113177	-0.0637703	0.0397367	0.0475054	-0.0731544	-0.15863
11726810_s_at	-0.177895	0	-0.313505	0.248081	0.306509	-0.0179195	0	0.103149	0.0759902
11741169_at	0.0621252	0	0	0	-0.0975671	0.180424	0.0326829	0	-0.182333
11748156_a_at	0.0762115	-0.1293	-0.00869942	-0.0279527	0	-0.380976	0.36027	0.499814	0.477391
11720895_at	-0.167631	0	-0.0476227	0.00506783	-0.0569086	-0.0104313	0.014245	0.00711536	0.104017
11745008_a_at	-0.0812335	-0.0721064	-0.0645704	-0.0601659	0	0.0329351	0.0322366	0.154017	0.0748959
11744775_x_at	0	-0.0867758	0.0315981	-0.120849	-0.189769	-0.0914984	0.413859	0.576666	0.698932
11759392_at	-0.275598	0	0	0.0967383	0	0.0854435	0.00863266	-0.135985	0.0874648
11726816_at	-0.160578	0.038588	0.0645452	-0.0430808	-0.184657	0.0331035	0	0.0936446	-0.0330043
11756223_s_at	-0.168671	-0.0500555	0.000336647	-0.0599051	0	-0.0599852	0.151067	0.404139	0.514255
11740724_a_at	-0.0383182	0.0801506	0	-0.196331	-0.0162477	0.0797996	-0.0162477	0	0.0221357
11760956_x_at	-0.199103	0.258413	0.019711	-0.162127	0	0.11587	0.219266	-0.0969806	-0.123585
11757496_s_at	-0.588063	-0.296767	-0.223662	0	0.0298538	0	0.392788	0.231361	0.199962
11724328_a_at	-0.0944834	-0.00746441	-0.0998173	0	0.00455761	-0.141762	0.25907	0.61427	0.685625
11717175_a_at	0.140313	0	0.174757	-0.0914049	0	-0.331501	0	0.152306	-0.0537624
11725787_a_at	0.194562	0.093327	0	-0.158613	-0.111597	-0.116187	-0.117445	0.0760202	0.0643587
11716230_s_at	0.153458	-0.239946	0.0789838	-0.0589137	0.0126166	0	-0.221175	-0.0690083	0
11750249_a_at	0	-0.024137	0.113205	0	0	0.104802	-0.149065	-0.0213194	0
11747771_a_at	-0.0673177	-0.0364473	0.193961	-0.0268919	0	0.194801	0.0541711	-0.00395012	0.102198
11718042_at	0.18432	0.0703335	0.160454	0	0.0165081	-0.029398	-0.123081	-0.085742	-0.168325
11751646_a_at	0.0074501	-0.217154	-0.0912304	-0.04146	0	-0.0438175	0.150572	0.245149	0.113054
11758844_at	0.0816185	-0.0495872	0	0.123122	-0.00683713	-0.160479	-0.0654874	0.0712292	0
11722896_a_at	-0.194399	0	0	0.147282	0.174383	0.3841	-0.222991	-0.186061	0
11747456_a_at	-0.190491	0.0492764	-0.0321841	0.00437307	0	0.0708952	-0.0226016	0	0.0655193
11754187_s_at	0	-0.157919	-0.193233	0.05019	0	-0.026082	-0.032455	0.214516	0.040967
11721459_a_at	-0.0914473	0.143152	0.166684	-0.0359654	-0.00799036	-0.00530767	0.039103	0	0
11724701_x_at	0.198208	0.0275512	-0.00201559	0.0629358	0	-0.097846	-0.123716	0.0111904	-0.337627
11730108_a_at	0.0423622	0.0326829	0	0.0601058	0.0401936	-0.267971	-0.366926	-0.264212	-0.223956
11723275_at	0.0542374	-0.0724688	0.258172	-0.17111	0	0.177454	0.0254049	-0.234661	0
11750026_a_at	0.158302	-0.0242872	0.0621386	0	-0.117301	-0.0616932	-0.0820789	0.100527	0.111106
11753468_x_at	-0.245646	0.10719	0	-0.01583	-0.165906	0.315466	0.0684242	0.0248876	-0.117973
11756584_s_at	-0.0418758	-0.185015	-0.0777235	-0.0734329	0.0626383	0	0.24665	0.241696	0.131343
11758238_s_at	0.244468	0.217669	0.124284	0	0.00625324	-0.0730896	-0.304779	-0.493607	-0.576915
11719961_s_at	0.0514479	-0.0268755	-0.0263109	0	-0.0572691	-0.0693579	0.00614452	0.0328112	0.0464401
11754371_a_at	-0.163926	-0.124019	-0.107991	0.212638	0.251881	0.131013	0	0.0691052	-0.105532
11732896_a_at	-0.0632572	0.00419474	-0.269084	-0.118176	0	0.0247321	0.0514803	0.248487	-0.132305
11751767_a_at	-0.168247	0.0668688	0	-0.0259357	-0.0199552	0.169596	0	0.00382328	0.0902333
11731861_at	0.0817661	0.0110097	0.129368	-0.253115	0	0.0676432	0	-0.114859	-0.244383
11763778_a_at	0.107947	0	0	0.0717349	0.36845	0.28841	-0.0860691	-0.04773	-0.053792
11736704_a_at	-0.192769	0.0835371	-0.117672	-0.152693	0	0.227838	0.105701	0.270458	0
11725854_a_at	0.295038	0.0318246	0.149153	0	0.0705442	-0.0844488	0	-0.225926	-0.215536
11731665_a_at	0.157213	0.362796	-0.0421143	-0.246731	0	0.170738	0.331277	-0.227352	-0.0157518
11750949_a_at	-0.042562	-0.0936813	0	0.229315	0.0751739	0	0	-0.0202179	0.184676
11750948_a_at	-0.183286	0.0204577	0.0615182	0	0.126404	0	0.0168223	-0.118017	-0.0155621
11727571_a_at	0.0596333	0.0283794	0.029614	0	0	-0.155157	-0.0133314	-0.0959015	0
11745088_x_at	0.236474	-0.015635	0.0676813	0	0.116101	-0.0917568	0.0381107	-0.0158477	-0.180887
11722041_s_at	0	0.0858097	0.101202	0.0550747	-0.0139046	-0.0517483	-0.0693417	-0.0711832	0.0407658
11746497_a_at	-0.0673208	-0.146076	0.0450315	-0.150171	0	-0.164904	0.186354	0.095592	0.0411334
11744912_a_at	0	-0.199061	0	0	0.141583	0	0	0.18925	0.211372
11746956_a_at	0.136284	0.0440774	0.0784402	-0.516405	-0.485058	-0.585929	-0.0844645	0.0520306	0
11743336_a_at	0.00915527	0.0894318	0.165712	-0.0597477	0.0709686	0	-0.129694	-0.0622883	-0.0621338
11719196_s_at	0.0298767	-0.106637	-0.0444622	-0.0453186	0.00416946	0.0640974	0.0182858	0	-0.0869036
11744925_a_at	0.0651331	-0.250557	0	-0.294636	-0.138032	-0.334336	0.354147	0.205108	0.141779
11751615_a_at	0.0691881	-0.177866	-0.0629292	-0.0351439	-0.0844183	0.158268	0	0.0310326	0.0708733
11760488_at	-0.155455	0	0	0.00086689	-0.20908	0.27895	0.081254	-0.0710754	0
11761709_x_at	-0.0921373	0	0	0.00388432	0.039752	0.201965	0.0387192	0	-0.13449
11755505_a_at	0.0130482	-0.244856	0.0884509	-0.20502	-0.0592327	-0.203853	0	0.104941	0.394197
11728314_at	-0.178246	-0.043973	-0.18413	0.221427	0.132069	0	-0.231779	0.0478058	0.139068
11754000_x_at	-0.00231361	0.174757	0.120761	0	0.0565729	0.0371132	-0.0428934	-0.0436049	-0.140232
11756184_a_at	0.110128	-0.13697	0.0547385	0	0	0	0	-0.252161	-0.101504
11741308_a_at	0.117946	0.131714	0.19042	0	0	0.181585	-0.555076	-0.706468	-0.859385
11735180_a_at	-0.0320687	0.00910711	0	-0.0569406	-0.191952	0.0867662	0.164234	0.100446	-0.133833
11728829_at	-0.254607	-0.356218	-0.235056	-0.0711174	0	0	0.166531	0.35374	0.438526
11726150_s_at	0.093874	0.0676842	0.0546484	0	0.0319252	-0.0773249	-0.272503	-0.245271	-0.107269
11740286_a_at	-0.0586553	0	0.0282111	0.216707	0.166055	0.06741	-0.311774	-0.142586	-0.00407314
11757538_a_at	-0.0601664	-0.244558	-0.206466	0	-0.142505	0.0271821	0.548743	0.804042	0.793877
11762390_at	0	0.223495	-0.114423	-0.0438762	-0.0615454	0.074734	0.528333	0	0
11759384_at	-0.0906267	0.0653155	-0.0898693	-0.0555429	0	0.449929	0.302722	0.101453	-0.08711
11761913_at	-0.0641213	-0.102263	0	-0.037713	0.204231	0.225311	0.0316453	-0.0217094	0.0491228
11746414_a_at	0.00954151	-0.010294	0.113261	0.00466442	-0.0567827	0.0186195	-0.195013	0	-0.00204659
11717970_at	-0.133009	-0.161306	0	0.141786	-0.069705	-0.133142	0.362733	0.278002	0.244472
11746258_a_at	-0.0393448	0	-0.0393448	-0.315317	-0.067512	0.163174	0.119593	0.0294523	0.0879407
11738692_at	-0.337046	0.0236368	-0.33211	0.0569415	0.0160894	0	-0.0868454	-0.254814	0.0446715
11727388_x_at	0.254109	0.197409	0.0545483	0.0322728	-0.0570283	-0.108669	0	-0.113964	-0.18327
11757335_s_at	0	0.137035	-0.00236511	0.114956	0.117096	0.066576	-0.0917263	-0.20278	-0.16293
11745415_a_at	-0.0508842	-0.0594711	0	-0.0696249	0.0137377	-0.000212669	0.0961628	0.056488	0.0539789
11740203_a_at	0.048315	0.0204077	0.0797739	0.0358477	0	-0.0166922	-0.246061	-0.288653	-0.272734
11729308_at	0.458117	-0.115235	-0.645649	0.381276	-0.0491056	-0.0379629	0	0.609256	1.24808
11751872_x_at	-0.137972	-0.169322	0.145923	0	0	0	-0.109579	-0.0113883	0.051959
11716125_a_at	-0.00124979	0.019526	0.01443	-0.227738	-0.113689	-0.0292211	0.186486	0.161327	0
11726095_at	0.156922	0.0102468	0.148222	0	0	-0.0496783	-0.0183692	-0.0553212	0.0245357
11733996_a_at	0	0.0205297	-0.0124741	0.0530205	0.0571785	0.0914326	-0.191047	-0.158334	-0.0261593
11753935_a_at	0	0	0.10388	0.275771	0.182072	-0.109653	-0.179892	0.22748	-0.0189106
11751327_a_at	0.00533247	0.188568	0.18185	-0.138281	0	-0.0192909	0.042716	-0.0782456	-0.0687442
11758461_s_at	0	0	-0.0138159	-0.0403547	0.170647	0.0347576	0.0154409	-0.031641	-0.190687
11718965_s_at	-0.140469	0	0.0365581	0.0337887	0.0363169	0.0674114	-0.529545	-0.627336	-0.55428
11722136_at	-0.071229	0	0.074085	0	0.0371366	0	-0.07248	0	0
11754142_x_at	0.103741	0.0687361	0.0536909	0	0	-0.0432873	-0.0218439	-0.0203819	-0.0811415
11745031_at	-0.160076	0	0	-0.123654	-0.133645	0.153489	0.0717978	0.0457692	0
11723059_a_at	0.12198	0	0	0.00815058	-0.116241	0.0547023	0	-0.00205374	-0.134498
11744559_a_at	0.0635815	0.0786228	-0.0519819	0.126629	0.156878	-0.297045	-0.102022	-0.228021	0
11723074_x_at	-0.0116911	0	0.0506344	-0.0251083	0	0.0135489	0.0693188	0	-0.108498
11744426_x_at	0.0640717	0.104704	0.00594234	-0.032774	-0.0176535	-0.0805063	-0.102922	0	0.0701237
11733111_a_at	0.0164084	-0.399609	-0.0223007	0	-0.0170364	0	0.0635991	0.00985003	0.155461
11753315_a_at	0	0.300077	0.0735459	0.13831	-0.279141	0.0643964	-0.287674	0	-0.231251
11749547_a_at	-0.41216	-0.0836182	-0.30032	0	0.0242791	0.133124	0.126282	0.147858	-0.0444288
11718516_s_at	-0.0457115	0.0557785	-0.113202	0	0.0666609	0.0474339	-0.049799	0	0
11760781_at	-0.087244	0	-0.0268204	0.0330882	0	-0.136584	0.0396044	0.105307	0.305144
11760739_at	-0.372298	0.115176	0	-0.241456	-0.00123405	0.269851	0.0648384	0	-0.214405
11755456_a_at	0.0153036	-0.140966	0	-0.140313	-0.0218582	-0.137377	0.211172	0.309324	0.335265
11722311_a_at	-0.276956	-0.224914	-0.30243	0.0823088	0	-0.0587187	0.183084	0.301211	0.171632
11735097_x_at	0.1447	-0.152696	0	-0.127318	-0.187569	-0.0921278	0.067996	0.0322657	0.127557
11759405_x_at	-0.027544	-0.145534	-0.0518599	-0.0135956	0.00261879	0	0.11275	0.106771	0.0235004
11738713_x_at	0	0.0307174	-0.0725565	-0.0108006	0	-0.0223293	0	0.0176182	-0.0488596
11730613_at	0.162794	0.0900722	0.170306	-0.160198	0	-0.0730453	0.109252	-0.0263486	-0.00946712
11747132_at	0.0676146	0.0175262	0	-0.148708	-0.0837936	0.358337	0	-0.0464582	-0.016995
11751971_a_at	0	0.174524	-0.103769	0	0.0136468	-0.242248	0	-0.0325928	0.108557
11731050_at	-0.196208	0.127165	0	0.115225	0.140408	0	-0.062798	-0.196702	-0.0741858
11728743_a_at	-0.235126	0.0474339	0	-0.0551415	0.0352345	-0.0243444	-0.0243444	0.0848684	0.0247793
11731477_at	0.0173664	-0.0890121	-0.0365877	0	-0.0860052	0.04953	0.0711393	0.00870991	-0.14349
11721568_a_at	-0.0950422	-0.154446	-0.0451593	0.0928059	0.131505	0.0855608	0	0.00300503	-0.0731106
11749336_a_at	-0.0549917	0.0027132	0	-0.1514	-0.136139	-0.281013	0.175982	0.215123	0.356512
11763741_x_at	0	-0.159234	-0.0220861	0.0236244	0.0083456	-0.0649776	0	0.0377598	0.052454
11764061_s_at	-0.111091	0	-0.0679932	-0.0134964	0.00387478	-0.131786	0.131805	0.153864	0.203092
11763866_at	0.0810626	-0.24388	0	0.0464175	0.0467021	-0.102722	-0.0841508	-0.0438631	0.074969
11761020_at	-0.259767	0.0860236	-0.0825982	-0.138474	-0.0842655	0.151344	0.225503	0	0.212301
11761587_x_at	-0.0949006	0.0280194	-0.200946	0	-0.132035	0.0748549	0.0272684	0.114479	-0.0851078
11758365_s_at	-0.18583	0.0430937	0.122298	0	-0.124734	-0.0084362	0.225246	0.145329	-0.0570612
11726074_a_at	0	0.0406594	0.0622888	-0.0893702	0.0276136	0.173556	-0.315487	-0.26679	-0.242597
11731738_a_at	0	0.127958	0.0877752	0.28762	0.169018	0	-0.304097	-0.476032	-0.371458
11717444_at	0	-0.112227	-0.0314879	0.000191212	-0.139097	-0.155933	0.62126	0.941058	0.853787
11757271_s_at	0.112556	0	0.0861692	-0.060729	-0.046217	0.0580711	0.0252647	-0.144932	-0.0861998
11718660_a_at	-0.0426741	-0.177314	-0.0883884	0	0.0235882	-0.0271721	0.100312	0.0921955	0.0233402
11743311_a_at	-0.0931258	0	0.0195241	0.140415	0.312774	0.21208	-0.474143	-0.430753	-0.232773
11762887_a_at	-0.225727	0.170814	0.025228	-0.135627	-0.0192337	0.129076	0.0122447	0	-0.0231814
11724562_x_at	-0.463521	-0.580985	-0.384036	0	0.0262985	-0.0207148	0.0140505	0.154235	0.193604
11754288_a_at	0	-0.131389	-0.142545	0.0521774	-0.026988	-0.0852652	0.239921	0.387927	0.38065
11725434_a_at	-0.120078	0	-0.0759263	-0.185094	-0.0759263	0.0875273	0.146404	0.0178909	0.02526
11734233_at	-0.131604	0.198638	0	-0.0728927	0.137471	0	0	0.237036	-0.00535631
11749251_a_at	0.0442772	-0.0220551	-0.0367937	-0.0158706	0	-0.0223761	0.0537529	0.280863	0.383896
11759531_x_at	-0.267601	0	-0.278819	0.0809197	-0.0569963	0.278187	0.028966	-0.100823	0.389802
11749156_x_at	-0.0611	-0.0686998	0.015521	-0.0181599	-0.0458746	0	0	0.12531	0.262256
11745516_a_at	-0.022625	0	0.238549	0	0.114953	0	-0.165661	-0.320745	-0.294942
11749173_a_at	0.0161176	-0.177225	-0.049973	0	-0.0861134	-0.0223312	0.131071	0.57831	0.186186
11743670_s_at	-0.129743	0.111123	0	0.288098	0.4101	0.440352	-0.68228	-0.772122	-0.552921
11739617_x_at	0	-0.0563049	-0.0773773	0.0351067	0	-0.130347	0.205186	0.416147	0.394419
11723796_a_at	0	0	-0.0754385	0.201325	0.0297689	-0.17459	-0.0639048	0.195733	0.0853186
11716309_a_at	0	-0.254768	0.0309935	0.39154	0.0850019	0.202501	-0.253245	-0.31529	-0.236619
11742561_at	-0.0605035	-0.0174093	0.204371	-0.105913	0	0	0	0.138328	0.0473204
11746718_at	-0.130288	0.12348	0	0	0	0.0347505	0	0.0538368	0
11750779_a_at	0	-0.0139866	0.0117457	-0.131771	0.0388126	0.195456	0.254867	-0.0287657	-0.106585
11727209_a_at	0.00864983	0	-0.0306683	-0.102678	-0.0568209	-0.153187	0.218394	0.485971	0.437558
11733228_at	-0.0623226	0	-0.17978	-0.289327	-0.0105834	0.0164423	0.00979567	0.24115	0.0777831
11718654_s_at	0.231985	0.24576	0.282258	-0.0060339	0	0.0176477	-0.624824	-0.738749	-0.756123
11718584_a_at	0.105507	0	-0.0123591	-0.0328555	-0.00691748	-0.0915089	0.109252	0.174523	0.170886
11726943_at	-0.0318208	-0.0101116	0.0371044	0	0.106134	-0.126017	0	0.183686	0.081697
11730034_at	0.139979	-0.118845	-0.0798125	0.00431252	-0.210826	0	0	-0.0130239	0.093996
11735046_at	0	0.0935297	0	-0.118251	-0.121355	0.187819	0.0434489	0	-0.0723255
11742522_at	-0.0686774	-0.00565577	0	0.01828	0	0	0	0.120166	-0.0297451
11738198_at	0	0	0.0412805	-0.147877	0	0.466477	-0.132607	-0.143049	0.119303
11737809_at	0.155457	-0.0616021	0.17545	-0.134583	0.0806389	-0.0616021	0	0.0399585	-0.329977
11749712_a_at	-0.378406	0.204262	0.0444121	-0.193202	0	0	0.128829	-0.0129166	-0.123817
11759500_at	-0.117958	-0.065011	0	-0.128974	0.127636	0.0051651	-0.0333023	0.0293379	0
11760714_at	-0.0347795	0.278563	0.00484228	-0.0946193	0	0.178954	-0.111695	0.143089	-0.176295
11762213_x_at	0.141353	0	-0.0528185	0	0.0512955	0.101979	-0.0859997	0	-0.331288
11762572_x_at	0.0556142	0.0769045	0.0384214	-0.125097	-0.236351	0	-0.215534	-0.0910664	0.0375581
11730477_at	0	-0.148357	0.0155001	0.0169725	-0.0864759	-0.051105	0.0642793	-0.0127504	0.0155001
11753298_x_at	-0.0279999	0	0	0.0351677	0.109066	0.0351553	0	-0.111528	-0.0538778
11749396_s_at	0	-0.116584	0	-0.0909185	-0.0895062	0.0754685	0.0911703	0.0759764	0
11759015_at	-0.108371	0	0.221095	0.070415	0.0931902	0.3057	-0.119637	-0.167168	-0.412024
11759693_at	0.397615	0.467215	0.655766	-0.0534124	0	-0.294251	-0.134129	0.0394988	-0.131223
11733500_a_at	0	-0.272849	-0.0433989	0	-0.0510483	0	0.0102344	0.0635738	0.238152
11742310_at	0	0	0.0729527	-0.0861053	-0.0654678	0	0.0952973	0.0617361	0
11721500_at	0	-0.0275183	-0.0831323	0.0949531	0	-0.00503111	-0.110101	0.0256329	0.00819778
11754731_a_at	0	0	-0.0234251	-0.0714474	-0.00356579	-0.145751	0.00926208	0.0386515	0.0610142
11740357_a_at	-0.0904925	-0.184816	-0.0188079	0.0901961	0	0	0	0.231194	0.237235
11738278_x_at	0.086462	-0.0829878	0.261128	0.280123	0.303939	0	-0.111382	-0.0225992	-0.0893784
11731191_at	-0.101643	0.071898	0	0.0681767	-0.0676587	0.207119	0.0326648	-0.192199	-0.0169258
11763777_at	-0.0344353	0.03053	-0.0309706	0	0.03053	-0.0639524	0.10379	0.160841	-0.0581522
11719261_s_at	0.0775442	-0.0110197	0.128317	-0.111038	-0.164925	-0.0953093	0.15272	0.14157	0
11758910_at	0.0150475	-0.0117426	0	-0.0254006	-0.000248909	0.025466	0.107045	-0.0462828	0.173679
11750150_s_at	-0.0340643	-0.0751438	0	-0.160052	0	0.105937	0.115981	0.155437	0.257919
11760467_at	0	0.190061	0.255331	-0.15184	-0.11259	0	0.0750485	0	0
11728852_a_at	0.107388	0	0.0163717	0.041831	0.0385151	-0.0699749	-0.33062	-0.475486	-0.60151
11757826_a_at	0.0387673	-0.221343	-0.0162954	-0.0511031	0	-0.16635	0.0574536	0.0750751	0.17287
11758335_s_at	0	-0.0505686	0.0318089	-0.0843162	-0.107141	-0.10241	0.251851	0.296258	0.363469
11760377_a_at	-0.316265	0.152803	-0.149201	-0.117314	-0.175855	0	0.120165	0.218113	0.0453339
11719531_a_at	0.0101686	-0.0351551	0	0.372858	-0.137959	0.107225	-0.0379252	0	0
11715240_at	0.0435648	0.122101	0.17316	-0.00674152	0	0.0640926	-0.330159	-0.223293	-0.201784
11716451_s_at	0	0.0318871	0.144912	-0.207676	0	0.176935	0.310235	0	-0.0337725
11723063_a_at	-0.201696	-0.236983	-0.31358	0.028224	-0.00361443	0.00272274	0.226884	0.155315	0
11744453_s_at	0.0723724	0.130009	0	0.0284214	-0.0396557	-0.0335951	0.00172806	-0.0613117	-0.118624
11760844_a_at	-0.1207	0.0435247	0.063725	-0.173716	-0.0186257	0.326995	0.165893	-0.0219579	0
11718531_a_at	0.00691795	-0.141033	-0.0947275	0	-0.0306625	-0.0968819	0.159913	0.329481	0.236653
11729274_a_at	0.132037	0.0231123	-0.0078125	0.0191627	0	-0.184312	0.0514779	-0.1322	-0.255904
11726372_a_at	-0.0632515	0.0597649	0.0364885	0.032074	0.00706291	0	-0.854124	-0.926495	-0.957316
11739071_a_at	0.0616379	-0.46481	-0.312001	0	0.0890117	-0.084753	0.0735793	-0.0611668	0.176621
11731510_at	0.0167522	0.287604	0.118544	0.139725	0	-0.0357265	-0.179031	-0.191459	-0.0820603
11745348_x_at	-0.0253263	0	-0.0746779	-0.109094	-0.0560598	0.0276799	0.0424309	0.0609875	0.177979
11753686_s_at	-0.18629	-0.344759	-0.237219	-0.0369024	0.110759	0	0.179431	0.223481	0.201131
11735824_at	-0.0342998	0.0507808	-0.124175	0	-0.247277	0.110827	0.160508	0	0
11720697_a_at	-0.0753927	-0.0764456	-0.00389862	0.0596085	-0.0153542	0	0.00701141	0.0255585	0.0057621
11726960_a_at	0.100822	-0.0425863	-0.0165346	0	-0.004529	0.170444	-0.0447898	0	0.407511
11735515_at	0	0.132885	-0.230204	-0.00649977	-0.335348	0	0.0822601	-0.059402	0.243122
11728352_x_at	-0.134678	0.220258	-0.0274873	0.00473309	0	0.151613	0.0675473	-0.123039	-0.187872
11759108_at	-0.413032	-0.0706959	0.00950336	-0.0160894	0.00447989	0.0518193	0	-0.180914	0
11744289_a_at	0	-0.162764	0.0585327	-0.0915213	-0.00700951	-0.0100956	0.120677	0.242739	0.424648
11748286_s_at	-0.00885582	0.087944	0	0	-0.144032	0.0993962	0.163768	0.0031476	-0.138859
11753441_a_at	-0.0301666	0.14962	-0.00173378	-0.0676856	-0.0324512	0.200177	0	0.0776377	0.114924
11715517_s_at	0.0105638	-0.0677376	-0.0465193	-0.0629864	-0.0078125	0	0.173632	0.297574	0.309828
11735519_a_at	0	-0.0713279	-0.0396047	-0.103512	0.0674574	0.0842526	0.0735462	0	-0.0688953
11756363_a_at	-0.206724	-0.0827088	-0.0978546	0	0.0236845	0.139389	0.319755	0.0962405	-0.18579
11756618_x_at	0	-0.0428762	0	-0.0712304	0.0143585	0.0468769	0.0363331	0	0.024528
11716242_a_at	0.00262737	-0.312405	-0.101748	-0.139762	0	0	0.257736	0.360665	0.431319
11724558_at	-0.127766	0.0906181	-0.00520515	0.0535855	0	0	0.124412	0.00513506	-0.312163
11727651_at	-0.0141478	0.2177	0	0	-0.071754	0.202614	-0.0907846	0.218307	0.26999
11742447_x_at	-0.0697596	-0.0299947	0.047801	0.128079	0.0452247	-0.0058794	0.00428343	0	-0.00254965
11736813_at	0	0	-0.212113	0.181688	0	-0.0761807	-0.0300059	0.0738411	0.158985
11726057_a_at	-0.131933	-0.266618	0	0	-0.0841141	0	-0.0163164	0	0.206617
11726123_a_at	-0.0574918	0	-0.0107584	-0.026649	0	0	0.193522	-0.065836	0.0272698
11756989_x_at	0.0527792	-0.293833	-0.0665083	0	-0.0390205	-0.0898209	0.217278	0.22763	0.173552
11750152_a_at	0	-0.0288854	0.015564	-0.151782	0	-0.0267701	0	0.0487475	0
11733726_a_at	-0.05229	0.0220289	0.147093	-0.238169	-0.221108	0	0.0279875	0.0272269	-0.172542
11719702_a_at	0.06775	-0.094883	0.107607	0.132201	0.0483055	0	-0.145471	-0.0570784	-0.285761
11743917_a_at	-0.00537443	-0.144121	-0.0471592	0.0388708	0	0.32599	-0.0175233	0	0.0638785
11736807_at	-0.24262	-0.030571	-0.030571	0.0825999	0.0799992	0.0825999	0.0212586	-0.157012	0
11746675_a_at	-0.12027	-0.231927	0.0361724	0	0.276067	0.234369	0	0.107535	-0.231927
11735858_a_at	-0.0447798	0	0.0425892	0	-0.0325146	0.113542	0.0587749	0.0467911	-0.225493
11734878_at	0	0.0133584	0	0.184407	0	-0.00224423	-0.0405369	-0.01074	0
11754921_a_at	0.183128	0	-0.0110598	0	0	-0.142159	-0.0334067	0	0.110241
11764075_at	-0.448819	-0.0152578	0.29877	0	0	0.12047	0.480666	0.0613632	0
AFFX-BkGr-GC21_at	-0.085073	-0.0225654	0.00535154	-0.125426	0	0.106286	0.090322	0	0
11719396_a_at	0.2273	0.199183	0.112834	-0.0502806	0.0888686	0	-0.0871329	-0.122413	-0.0860157
11752772_a_at	0.0675716	0.246291	-0.0115709	-0.0318594	0.0305448	0.30347	-0.0161767	0	-0.157179
11740464_a_at	0.0996695	0	0	0.0441742	-0.110295	-0.104528	0	-0.225815	0
11744568_at	0.00194168	0.0324135	0	-0.0379534	0	0	-0.0110383	-0.130836	0.0905905
11719241_x_at	0.0239429	0.182977	0.170169	-0.163573	-0.057807	0	0.0316086	-0.0997267	-0.0440311
11745699_a_at	0	-0.0135636	-0.140159	-0.0790312	0	0.0323007	0.114054	0.262762	0
11741329_x_at	-0.0473795	0.0437803	0.0692515	0	-0.165742	-0.118612	0	0	-0.121292
11750174_a_at	-0.0331659	0.227059	-0.0176768	-0.0810986	0	0.593443	0	0.420257	-0.197027
11722617_at	-0.00289917	-0.0287352	-0.111238	0.525183	0.464967	0.412834	-0.0126047	0	0.00265217
11730810_at	0.0757985	-0.109659	0	-0.316405	0.0313859	0.112245	0.0787654	-0.17002	-0.300935
11748480_a_at	-0.0107908	0.0984097	0	-0.121923	0.068502	0	0.127151	-0.06741	0.0268402
11753924_a_at	0	0	-0.0233784	-0.19543	-0.173446	-0.217529	0.00228882	0.0724621	0.0882072
11718526_a_at	-0.0594707	0.189447	0	-0.0511775	0	0.0168986	0.113297	-0.0498796	-0.0345516
11740504_at	0	-0.15645	0	-0.0350361	-0.183438	0	0.0473227	0.190491	0
11723589_at	-0.164661	-0.0421252	-0.0532827	0	-0.0774903	0.0393724	0.286156	0.603796	0.607197
11734729_a_at	-0.190268	0.00194263	-0.0815907	0	-0.0885	-0.0857892	0.209947	0.228472	0.0716267
11732496_a_at	0.112156	-0.196963	0	-0.103171	-0.14197	-0.207452	0.331422	0.208974	0.0655789
11732011_at	0.315317	0	0.168125	-0.222507	-0.0510516	-0.0983529	0	0	-0.0910835
11734867_a_at	0	0	0.100782	0.127402	0	0	-0.322025	-0.0456705	-0.313606
11739060_s_at	-0.557775	-0.26068	-0.58547	-0.0218916	0.121618	0.19316	0.0396633	0	0.25553
11742067_s_at	-0.149817	0.0761518	0.21731	0	0	-0.0445259	0.161061	-0.0145957	0.0176771
11743847_x_at	0.602488	0.69352	0.818059	0	0.000121117	-0.122519	-0.369365	-0.749568	-1.11852
11759240_x_at	0.222704	0.223072	0.026999	0.122056	0	-0.324294	-0.428757	-0.332006	-0.43402
11723039_x_at	0.138264	0.133574	0.162642	-0.0632362	-0.0455341	-0.0441818	0	0.00321579	-0.00965977
11747978_a_at	-0.199786	0.0464115	-0.00335503	-0.0951386	0	0.330992	0.300492	-0.0455484	0
11742223_a_at	0	-0.376909	-0.226835	-0.0698414	-0.131219	0.00388241	0.290971	0.348113	0.282684
11739255_x_at	0.0701847	0.036294	-0.1282	0.177485	0.101277	0	-0.50112	-0.356854	-0.423721
11725098_s_at	0.167278	0.263036	0.267228	-0.0450735	0	0	-0.358661	-0.378689	-0.467926
11744276_a_at	0.0995626	-0.105183	0.125981	-0.118574	0	-0.191716	0.165543	0.0888004	-0.0273952
11725525_at	-0.0250416	-0.0627136	-0.0181742	0.013483	0	0.0604773	-0.0432138	0.0652285	0.123387
11754578_x_at	0.318697	-0.0643115	0.0942609	0.24864	0.0333235	0	-0.188169	-0.14705	-0.00902152
11743509_a_at	0	0.203411	-0.0486088	0.178124	0.115252	0.162266	-0.152122	-0.146152	-0.153704
11733446_at	0.00936937	0	-0.161629	-0.0294118	-0.0052824	-0.0105414	0.1539	0.494187	0.744022
11715135_s_at	0.0722542	0	-0.00839806	-0.76346	-0.0206323	-0.15706	0.139114	0.116644	0
11717627_a_at	0.034236	0.149219	0.121394	0	-0.00744152	0.0360975	-0.220693	-0.221476	-0.0856142
11725602_at	0.0916271	0.229849	0.161216	-0.00363636	0	0.00556183	-0.393244	-0.470216	-0.474015
11726073_a_at	-0.0875275	0	0.0651305	-0.107151	0.104004	-0.13697	0.0179195	-0.0570536	0.236166
11752066_a_at	-0.277737	0.169766	-0.234808	-0.105079	-0.0515785	0	0.0521793	0.0386601	0
11755284_s_at	0.163147	0.0485306	0	0.0631857	0	0	-0.12188	0.0140867	-0.189195
11730070_at	0.338979	0	-0.136222	0	0.215235	-0.121403	-0.0487795	0.176912	-0.178177
11725271_a_at	0.0204425	-0.122518	0.0406613	0.166135	0.184641	0	-0.311248	-0.16135	-0.142694
11756973_a_at	-0.203272	-0.0325003	-0.0629387	0.0224452	-0.198041	0	0.174963	0	0.319003
11720565_a_at	0.2972	0.184207	0.253773	-0.0839062	-0.145516	0	-0.0450459	-0.108011	0.0432339
11754979_x_at	-0.0561304	-0.182711	-0.038002	0	0.041935	-0.120193	0.0226326	0.226791	0.384687
11728223_at	0	0.0971246	0.193579	-0.0764999	-0.138494	-0.0405436	0.144041	0.00827312	-0.0249138
11732498_at	-0.115378	-0.114609	-0.0699763	0	0.027916	0.0112638	0.0336518	-0.0975738	0.152429
11763137_at	-0.263326	0	-0.153615	0.178594	0.306453	0	0	-0.0616193	-0.0526698
11717551_a_at	0.234	0.127049	0.222685	0.0650387	0	-0.112445	-0.335005	-0.349068	-0.342931
11750148_a_at	-0.165655	0	0	0.160312	0.112836	-0.0354357	0.0515814	-0.243937	0.112287
11756759_a_at	0	-0.0995913	-0.270035	0	0.0590529	0.0215068	0.0794005	-0.124345	0.0835657
11753037_x_at	-0.25613	0	-0.14333	-0.419538	-0.0527697	0	0.182317	0.137129	0.0337486
11739263_x_at	0.0655599	-0.182919	-0.334556	0.218521	0.0395856	-0.298679	-0.343866	0.254337	0
11741460_s_at	-0.0780511	0	-0.143438	-0.262449	0	0.156101	0.17553	0.05515	0
11733205_a_at	-0.19393	-0.347993	-0.369215	0	0	0	0.53221	0.774651	0.657061
11757944_s_at	-0.0349894	0	0.0253053	-0.00349712	-0.0912137	-0.116174	0.232356	0.17712	0.099875
11725485_at	0	0.00852823	0.161487	-0.0837584	0	0.00822306	0.0162678	-0.215234	-0.150528
11745889_a_at	0.00431347	-0.0716238	0.111599	0.0454159	0.093863	0	-0.125192	-0.0438018	-0.0885234
11727900_at	0.519156	0	0.175739	0.118645	0.197824	-0.0820599	-0.285432	-0.314937	-0.139287
11721878_x_at	0.0176711	0	0.0801053	-0.114807	0	0	0.0669851	0	-0.0970216
11738309_at	-0.0798872	0	0.161196	0.167119	-0.16242	0.0224421	-0.13388	0	0.00607491
11725638_a_at	0.0761538	-0.00236893	0.0225029	-0.22456	-0.238143	-0.235113	0	0.0379219	0.0876398
11736969_at	-0.0939636	0	0.053812	-0.0710621	-0.0403914	0.0883164	0	0	0
11751415_a_at	0.0319843	-0.308062	-0.183754	0.022419	0.104013	0	0.0103397	-0.10821	-0.197256
11751724_a_at	-0.138347	0.0795946	0	0.215876	-0.0947828	0.145131	0	-0.0463653	0.0365906
11733871_a_at	-0.295618	-0.250009	-0.445012	0.246136	0.199764	0.0867519	0	0.0326424	-0.174234
11753344_a_at	0.11669	0	0	-0.200853	0	0	0.0825152	0.130316	0
11760948_at	-0.058733	0.0462055	0.0727482	0	0.062645	0	-0.0482664	-0.240252	-0.227677
11754580_s_at	0.276078	0.24667	0.230016	-0.0651302	0	0.00042057	-0.0383291	-0.058301	-0.223542
11743717_at	0	-0.0109453	0	-0.105801	-0.0984044	0.190701	0	-0.0203705	0.100461
11747282_x_at	0.125423	0.0553102	0.0839958	0.0209255	0	-0.0140181	-0.0655165	-0.0597925	-0.0820398
11747930_x_at	0.00567198	-0.342556	-0.374458	0	-0.0619221	-0.0599532	0.0892296	0.215544	0.161022
11743092_at	0.139834	0	0.0542207	-0.0602303	-0.084868	-0.216726	0	0.0685248	0.00582981
11724376_at	-0.144619	0.124888	0	-0.0889998	-0.12685	0.0912976	0	-0.055274	0.0717268
11746987_a_at	0.160133	0.154758	-0.0915296	-0.0358253	0.181049	0	0	-0.0689652	-0.0278392
11738814_a_at	0.0111632	0	-0.0498967	-0.0618296	-0.119468	0	0	0.126349	0.12625
11761983_at	-0.191698	0.154759	-0.0104663	0	-0.115681	0.043576	0	0.213893	0.0695245
11741349_at	0.1538	-0.0391333	-0.0864088	-0.119266	-0.118957	0	0.301835	0.107091	0
11739320_x_at	0.48827	0.139572	0.127016	0	-0.0724592	-0.0557613	-0.20017	-0.12239	0.225856
11736079_a_at	0.15533	-0.0613189	-0.051599	0	-0.0730591	0.000290871	0.126065	0.0216832	-0.0176911
11749559_x_at	0.110736	0.0100026	-0.020009	-0.1196	-0.0763502	-0.0594516	0.112279	0	0.0362067
11727496_x_at	-0.0338764	-0.107895	-0.199533	0	-0.0193748	0.0183334	0.172597	0.38985	0.361316
11745727_a_at	0.170535	0	0.063961	-0.0269938	-0.290645	0.0554881	-0.189472	-0.198728	0.183998
11718720_a_at	0	-0.0102587	-0.0453243	0.0898161	0.0319452	-0.0257225	-0.050065	0.0713091	0.131748
11762316_at	0	-0.203687	-0.162014	0	0.0506959	0.248957	-0.0739648	0	0.294453
11733733_a_at	0.156631	-0.013207	-0.132644	0	-0.0995932	-0.178051	0.0161295	0.307864	0.163463
11757240_x_at	0.0596917	-0.192213	-0.110073	0	0.178995	0	0.0301578	0.103567	-0.136256
11737662_a_at	0.098877	0.134938	0	-0.069468	0.248137	0.114882	0	-0.574444	-0.2614
11757322_a_at	0.00546932	-0.107684	0	-0.074008	-0.0943747	-0.288891	0.156439	0.299753	0.314234
11743604_s_at	-0.00254536	0.0739203	-0.00675869	0.0263338	-0.0189476	0	-0.0327015	0.190513	0.2274
11761961_s_at	0	0.213408	0.0372338	0	0	-0.0827804	-0.139237	-0.0635748	0.129354
11738054_a_at	0	0.144671	0.352351	-0.00450373	-0.0296688	-0.0761709	0	-0.0440469	0.145725
11726142_a_at	-0.0877006	-0.0108805	-0.077955	0	-0.0800645	0.189274	0.0286741	0.124628	0.0377738
11729374_at	0	0	0.0139794	-0.312526	-0.395306	0	0.0973945	-0.0668345	0.210134
11735500_a_at	-0.150923	0.0145957	0	0	0	0.0920706	0.159771	-0.0325604	0.0643387
11726743_at	-0.0535722	0	0.105543	0	0	-0.022891	-0.00548887	0.133184	0.250417
11744619_a_at	0.207915	0	-0.000769615	-0.153954	-0.128814	-0.107584	0.166058	0.286599	0.182851
11729293_a_at	0	0.114744	-0.0782733	-0.0402989	-0.0130472	0.0798759	0	0	-0.00177002
11754784_x_at	0.121783	0.235445	0.371932	0.0497913	0	-0.0703268	-0.313501	-0.497036	-0.372632
11759210_x_at	-0.0854638	0	0.0447044	0.177996	-0.143892	-0.255775	0	-0.000920296	0.0470066
11763596_a_at	-0.0253859	-0.0945234	0	0.18249	-0.198468	0.19235	0.196654	0.0105686	0
11744682_x_at	-0.0289707	-0.0772123	0	-0.0191975	0.0280495	-0.0636873	0.24261	0.373619	0.332601
11754620_s_at	-0.115819	-0.0416622	-0.0389299	0.0383358	0.0369663	-0.0584431	0.113597	0.0393181	0
11715453_a_at	0.16374	-0.13137	0	0.311631	0.267908	0.174711	-0.340442	-0.367365	-0.413344
11726315_a_at	-0.13796	-0.32479	-0.173513	0.0392694	0	-0.0558157	0.342329	0.482714	0.369744
11754441_a_at	0.0465059	0	0.128528	0.161967	0.0015173	-0.172912	-0.13789	-0.132614	-0.117099
11763723_a_at	0.0778642	-0.551621	-0.136213	-0.261619	0	-0.169973	0.199167	0.217735	0.304622
11752377_a_at	0.0950417	0	0.0330448	-0.35936	-0.172137	0	0.206911	0	0
11754748_x_at	0.00756359	0	-0.0232878	-0.135252	0	0.0461426	-0.0650902	-0.0251961	0.0340519
11760250_at	-0.0780196	0.0552764	-0.0221295	-0.08499	-0.0786619	0.196155	0.218169	0.074141	0
11730764_a_at	-0.0977306	0	0.0349741	0	0	0.0769157	0.0761061	-0.0453053	0
11740356_a_at	0.347547	0.0807834	0.227052	0	0	-0.0102763	-0.31733	-0.0464206	-0.146728
AFFX-PheX-5_at	-0.0251322	-0.360686	-0.238275	0	-0.0251322	0.00958014	0.026155	0.00230837	0.102681
11756875_x_at	0.0579786	0.0768614	0	0.0540304	0.0288486	-0.0529318	-0.0490122	-0.0631237	-0.10468
11748160_s_at	0.0300512	-0.0208259	-0.397571	0	-0.189805	-0.721222	0.0859137	0.0713954	0.127977
11751267_a_at	-0.0512602	-0.0512602	-0.201185	-0.321567	0.276021	0	0.0127404	0.117696	0.38067
11719468_a_at	0.00838661	-0.327871	-0.0630021	-0.00936556	0	-0.054244	0.157931	0.208416	0.201606
11750547_a_at	-0.051403	0	-0.135458	0	-0.0541749	0.232575	0.220179	-0.0890331	0.108927
11730054_s_at	0	0.257155	-0.0136003	0.193788	0.112441	0.14983	-0.349385	-0.306189	-0.365605
11739723_x_at	0	-0.0727456	0.165941	0.0170171	-0.147968	0	-0.00697589	-0.0856357	0.118244
11715784_s_at	0.053081	-0.0158234	-0.0347333	0.0589337	-0.0654139	-0.0963759	0.165936	0.112652	0
11746483_a_at	0	-0.218463	-0.0179935	0.151972	0	0.0884714	-0.1973	0	0.141396
11758582_s_at	0.34144	0.371465	0.302067	0.0430546	0	0	-0.369707	-0.280176	-0.273689
11725150_s_at	-0.371163	-0.332593	-0.374092	-0.0798502	0.0918508	0	0.0514741	0.489057	0.417713
11736825_a_at	-0.168663	-0.0314698	0.0182304	-0.0650978	0.108455	0.162496	0.111224	0	-0.0216994
11724915_at	-0.0757103	0	0	0.00328016	0.0666885	0.0853286	-0.209836	-0.0640974	-0.00826645
11755614_s_at	0.425529	0.314091	0.372657	-0.119555	-0.0509853	-0.14234	-0.0513344	0	0.0536709
11731628_a_at	0.524859	0.475016	0.437917	0.116098	-0.0774808	-0.0199385	0	-0.12026	-0.0621705
11731824_at	0	0.00129223	-0.31232	-0.0800877	0.0820155	0.00438404	-0.375309	0.0590897	-0.305815
11727614_at	-0.190154	0.111842	-0.0849037	-0.0933714	0.0241876	0.152142	0	-0.032609	0.0278563
11722745_a_at	-0.0463486	-0.0452251	0	-0.134048	0	-0.202111	0.103357	0.284565	0.311238
11753875_a_at	0	-0.0433064	-0.0293398	-0.05159	0.0476418	-0.099144	0.0407743	0.00389385	0.0924263
11718585_x_at	0	0	0.00295162	-0.0494728	-0.0664463	-0.0474863	0.0572405	0.0757599	0.0437317
11738838_a_at	-0.0672097	0.203648	0.114837	-0.133505	-0.15805	0	-0.150965	0	0.141009
11740618_at	-0.115556	0	-0.066977	0.0439968	-0.149328	0.36221	-0.129715	0.0136697	0.325344
11751847_x_at	-0.130888	-0.330046	0	-0.078043	-0.0434489	0	0.245929	0.564214	0.632022
11725931_at	0.054215	0.0343065	0.197604	-0.00409317	0	0.0570121	0	-0.181252	-0.134057
11716689_s_at	-0.0133076	-0.01156	-0.0260282	0.174516	0	-0.142416	0.0892234	0.309157	0.087142
11719213_s_at	-0.055892	-0.00603008	-0.137725	0	0.018857	-0.0661821	0.388873	0.422864	0.46424
11725033_a_at	-0.00353146	0.0978527	0	-0.297441	-0.0440536	0.0426717	0.105622	0.0222611	-0.0296226
11727848_a_at	0.0919151	0	0.0894232	-0.0440683	0.0129795	-0.101389	0.00182915	0	-0.090065
11739614_at	-0.226202	-0.245704	0.0371709	-0.166671	0	-0.0317254	0.0795908	0.309426	0.328352
11728085_s_at	0.211924	0.317165	0.0575571	0.155086	0	-0.130871	-0.253696	-0.304167	-0.501716
11725145_a_at	-0.0766549	-0.0514083	0.0163012	0	0.0293379	-0.0608859	-0.141233	0.000436783	0.169239
11736786_s_at	-0.0767837	0	0.0903435	0.0938206	0.146235	0	-0.293619	0	-0.109861
11715305_s_at	0.139126	0.116471	0	-0.112148	-0.0683851	-0.196036	0.0708075	0.107332	-0.135335
11749623_s_at	-0.239534	0.00119257	-0.0260305	-0.103979	-0.0260305	0	0.167251	0.057837	0.135879
11744378_a_at	0	0.0831666	0.167398	-0.148169	-0.116022	0.0849996	0.0725017	-0.136017	-0.103581
11744388_a_at	0.133379	-0.0857639	-0.0807133	-0.19599	0	-0.0251369	0.287637	0.326159	0.353979
11758750_x_at	0.0481071	-0.0486946	-0.103706	-0.0324774	-0.106642	0.0488367	0	0.049427	0.0337496
11734587_x_at	0.0583286	0	0.0264921	0	0.0753818	-0.0696251	0.0974922	-0.108792	0
11728810_a_at	-0.119518	-0.170791	-0.192622	0.0599527	-0.028985	0	0.120214	0.297929	0.0386238
11758729_x_at	-0.0846224	-0.00348186	0.00767326	-0.116705	0	0	0.106648	0	0.0394583
11763991_at	-0.0873165	0.106143	0.0383897	-0.0201502	0.306693	0	0.124348	0	0
11755207_a_at	0.65916	0.722723	0.560252	-0.295286	-0.341162	-0.48853	-0.0725756	0.143985	0
11751988_a_at	0.00308037	-0.129163	-0.028019	0.195595	0.128735	-0.0568314	-0.0394115	0.131277	0
11760603_at	-0.137721	0.0609055	-0.00532055	-0.177135	-0.28234	0	0.0381813	0	0.179293
11743884_a_at	-0.0560837	0	-0.136925	-0.136282	0	-0.0719209	0.233467	0.187293	0.107238
11724847_a_at	-0.0823894	0	0.112317	0	-0.0615447	-0.330636	0	0.112317	-0.0296576
11740094_a_at	0	0	-0.0400124	0.202049	0.0839081	0.0440927	0.0938868	-0.13869	-0.0945578
11754013_x_at	0	-0.0717077	-0.0250072	-0.0161276	0	-0.043376	0.0598412	0.0520105	0.0518618
11729503_at	-0.12056	0.100689	0.26397	-0.0398846	0	-0.0234313	-0.0167656	0.218162	0.40729
11761656_at	-0.115075	0.0838232	0.189249	0	-0.339355	0.198509	0.0363836	-0.100887	-0.288021
11752921_s_at	-0.130344	0.290709	-0.114838	0	-0.135608	0	0	0.016283	0
11730654_at	0	-0.173556	0	-0.0929432	-0.062273	0.174063	0.170357	0	0.215525
11726036_at	0	0.0766516	0.178034	0.0527873	-0.034884	0.144331	-0.139476	-0.0742865	-0.0174065
11753876_x_at	-0.0371799	-0.045826	-0.0257549	0	0.0576162	-0.0821629	0.0778322	0.0532122	0.095273
11756684_a_at	0.585368	-0.105597	0.202955	0.239837	0	0.00559664	-0.157527	-0.216841	-0.24031
11723939_a_at	0.0721178	-0.0110483	-0.0170841	-0.0303478	0	-0.0678778	0.598665	0.836623	0.924315
11741001_s_at	-0.141779	0	0.163232	0.102748	0.0537081	-0.0212154	-0.0485921	-0.0835333	0.0717459
11719650_a_at	0.166271	0.192388	0.207508	0.0312328	0	-0.0069437	-0.128873	-0.205895	-0.214038
11755526_x_at	0.416856	0.126577	0.176451	0.109536	0	-0.175188	-0.273376	-0.192166	-0.206298
11743220_at	-0.44408	0.026886	0.0599027	-0.30093	-0.0696282	0.107702	0.0281425	0	-0.0306115
11751898_a_at	-0.111812	0.158846	0	-0.0912113	-0.178595	0.255393	0.231514	0.0457687	-0.0164061
11720516_a_at	0.0273256	0.11602	-0.0082016	0.172087	-0.0555944	0.113569	0	-0.0347214	-0.0681553
11743844_a_at	0.248068	0.164807	0.305717	0.0164585	-0.025506	0	-0.0898037	-0.121158	-0.325866
11738987_x_at	0	-0.248472	-0.0628486	-0.0354242	0.202527	0.123374	0.180612	-0.0500679	0.188248
11749716_a_at	-0.231266	-0.0818739	0	-0.0112472	0.00608873	-0.148269	0.0261965	0.237534	0.334631
11743859_x_at	-0.0601947	0.100071	0	0.00548077	0	0	-0.0353696	0.138202	-0.0877962
11736872_a_at	-0.0605483	0.0589199	-0.235445	0.0318451	-0.0165491	0.0607815	0	0.32593	0
11737242_at	-0.0672097	0	0.0651641	-0.106122	-0.287776	0.0540233	-0.0202947	0.312807	0
11734467_at	-0.240856	0	0.0364509	0	0.0473137	-0.0977612	0	0.149772	0.134107
11751541_a_at	-0.0500913	0.0717282	-0.03651	-0.109102	0	-0.00631571	0.136304	0.182832	0.10343
11762758_x_at	0.00379753	-0.106869	-0.0083394	-0.215649	0.0978112	-0.0140772	0	0.158094	0.0431867
11752122_a_at	0.0354366	-0.159791	-0.13913	0	0.107922	0.0507569	-0.0619321	0.095602	0
11746035_a_at	-0.0437975	0.126957	-0.182627	-0.0718057	0.039079	-0.315582	0.135608	0.234709	0
11728051_at	-0.0453892	0.0685177	-0.0450783	0.227309	0.0342627	0.1672	-0.24789	0	-0.147866
11747636_a_at	0	0.0263538	0.205119	-0.00986671	0	0.131892	0	-0.0297017	0
11719777_at	0.0296774	-0.0330553	-0.200826	0.290975	0.0708199	-0.0784817	0	0.223895	-0.0565224
11761718_at	0.0207498	0.121881	-0.0902607	0	0.117221	-0.0816324	-0.0812631	-0.0507808	0
11762655_at	0.0927677	0.232296	0.113914	-0.187867	-0.237836	0.137116	0	-0.0804286	-0.112792
11763292_at	0	-0.0782576	0.0666313	-0.10523	-0.0742207	0.0193048	0.102122	0.0707283	0
11757395_s_at	-0.0302048	0.0674505	-0.0810633	0.0218334	0	-0.035265	-0.0634451	0.0128813	0.120267
11738129_x_at	-0.126026	0	0.0626884	-0.271944	-0.227807	0.0181222	0.217906	-0.110043	0.100584
11759569_a_at	0	0.0995846	0.0346942	-0.1854	0	0.0402446	-0.03055	0	-0.128748
11753054_at	-0.0760267	0.104712	-0.0164316	0.209901	0	0	0.0887439	-0.22042	0
11736593_a_at	0	-0.0860994	0.039032	0	0	-0.0500762	0.0323632	0.0334964	0.0422378
11728461_a_at	0.0318327	0	-0.00575638	-0.232398	-0.164333	-0.195015	0.233586	0.418394	0.395685
11720031_a_at	0.0720234	-0.216566	0.0629568	0.102902	0	-0.0908737	-0.247006	0.17451	-0.133301
11730802_at	0	0.0129504	0	-0.188106	-0.0239291	0.0534296	0.0624986	0.135641	-0.0342956
11762314_a_at	0.196026	0	-0.0430324	0	0	-0.116608	0.151813	0.0195806	-0.0276878
11729237_a_at	0.154845	-0.0428729	0	-0.0105824	-0.0450888	-0.209264	0.583262	0.733884	0.845263
11761520_x_at	0	0.143492	-0.0087204	0	-0.0807433	0.132479	0	0.0884147	-0.175094
11738236_a_at	-0.2235	-0.00447989	0.226354	-0.113724	0	0.189822	0.17223	0.0739796	-0.00136495
11715711_a_at	-0.466825	-0.368217	-0.477162	0.207083	0.203581	0.233	0	0.0250149	-0.0377235
11729708_a_at	-0.152274	0.149595	0	-0.0654583	-0.1635	0	0.153307	0	0
11756883_s_at	-0.0562515	0.0544538	0.0660801	0	0.0160322	0.0109386	-0.233522	-0.238514	-0.129762
11732369_a_at	-0.162725	0.121925	-0.124966	0.157424	0.128007	0	0.367891	-0.192769	0
11732274_at	0.0438576	-0.0606184	-0.0459375	0.0055685	-0.0234442	0	0	0.0653362	0.133229
11735900_s_at	-0.010052	0.102089	0	-0.307178	-0.101682	0.00241351	0.25208	0	-0.134026
11754695_a_at	0.251201	-0.0757492	-0.0403798	-0.0706937	0	0.0773849	0.177346	-0.0544815	0.0736666
11744793_x_at	-0.21174	0.0658731	0	-0.0444202	-0.0279274	0.0226898	-0.265884	0.224978	0.495193
11732617_at	-0.325399	0.112058	-0.179546	-0.0678272	0.256625	0	0	0.0828095	0
11723790_a_at	0	0.00460148	0.00460148	-0.231404	-0.132743	-0.0960527	0.0784721	-0.233617	0.13518
11732101_at	0	-0.0627933	0	0.086462	-0.107502	-0.0402598	0	0.173251	-0.0352116
11752348_a_at	0	0.0699019	0.0561442	-0.196699	-0.00431681	0.290728	0	0	-0.0411391
11763278_s_at	-0.0563011	0.112343	0.204087	0	0.0285692	0.009161	-0.365991	-0.40037	-0.178082
11728277_x_at	-0.0108614	0	0.0381594	0	-0.0418367	-0.0873728	0.101923	0.188455	0.149502
11727469_x_at	-0.0253475	0.0363448	0	0.0620499	-0.0468347	-0.0981135	0.145439	0.0078764	-0.0568919
11725580_at	-0.223678	0.0111127	-0.00815487	0	-0.102898	0.0899701	0.107256	-0.0187244	0.0177083
11752450_a_at	-0.0652242	0	0.162141	0	0.0323005	0	0	-0.0721197	0.00542068
11723287_at	-0.0376673	0	-0.14372	0	0.0400562	0	0.0513802	0.0990205	-0.0891433
11752068_a_at	-0.149751	-0.0610771	-0.125696	-0.130761	0.00892258	0.0435371	0.111997	0	0.165855
11717492_x_at	0.00430489	-0.00309944	-0.0253401	-0.0446148	0	-0.0536146	0.125155	0.156159	0.0921335
11757432_s_at	-0.0479393	0.0289392	-0.0472774	0	-0.0250072	0	-0.0538902	0.0746508	0
11741870_a_at	0.0773926	0	0	-0.074969	-0.23496	0	0.148328	-0.0425553	0.139449
11750503_a_at	-0.0732012	-0.450115	-0.251259	0.0351453	0	-0.0697637	0.169008	0.142973	0.299116
11762178_at	0	0	0.215522	-0.231251	-0.0343003	-0.26013	0.0434234	0.108845	0.225564
11730544_a_at	-0.408975	0.157043	-0.0335493	0	0.0807257	0.0187626	-0.07092	0	0
11715531_at	0.0701113	-0.0858307	0	-0.0538454	-0.0521193	-0.150366	0.196836	0.30747	0.23912
11759070_s_at	0	0.0675516	-0.110393	-0.0230756	-0.093071	-0.133073	0.0632525	0.02	0.0479064
11730514_at	0	0.127772	-0.235018	-0.0207498	-0.0119147	-0.155619	0.23283	0.278669	0
11716963_a_at	0.0530882	0.0031786	0.0238361	-0.0905485	-0.104314	-0.0172358	0.0100937	0	0
11759463_at	0.0105534	-0.160631	-0.307238	-0.132003	0.0745187	-0.0696063	0	0.0803633	0
11764274_s_at	0	0.381707	-0.0425851	-0.0247102	-0.0594673	0.164149	0.0205123	-0.0553913	0.0205123
11730650_at	0.0477548	0	-0.0576344	-0.143777	0	-0.0480804	0.0533273	0	-0.0320277
11720340_a_at	0.213073	0.256424	0.187583	-0.211879	-0.300831	-0.133394	0.0132189	0	-0.128213
11729927_a_at	0.162797	0	-0.326752	0.0376515	0	0.00276899	-0.0875979	0	0.0376515
11747575_a_at	-0.114719	0.10114	0	-0.140314	0.116958	0.0658159	0	-0.105651	-0.148079
11741425_a_at	0.0530589	0	0.0446966	-0.048645	0	-0.0190127	0.178594	0	-0.0152738
11753550_a_at	0.0941911	0	0.105876	-0.215024	0.0093329	-0.181821	0.135328	-0.00577402	0
11728104_at	-0.026649	0.236552	-0.169624	-0.0756617	-0.063822	0.0750406	0.0941637	0.163322	0
11756178_s_at	0.0377045	0.0327349	0.0314283	0.0638533	0	-0.00426102	-0.13066	-0.205181	-0.252628
AFFX-BkGr-GC10_at	0	-0.0166864	0	0	0	0	0	0	0.035275
11723535_at	0	-0.0314202	-0.151387	0.347561	0.309298	0.229855	0.0647111	-0.0957937	-0.22333
11715376_a_at	0.0460443	0.00759602	-0.0515223	-0.0187054	-0.0186129	-0.112086	0.0329981	0.11444	0
11717698_a_at	0.013216	-0.0468693	-0.0319395	-0.0170259	-0.0278368	0	0.148276	0.338848	0.368832
11734518_at	0	0.00387049	0.0842931	0.147986	-0.086266	0	-0.197803	0	0
11724473_a_at	0.175303	0.203189	0.284101	0.0370288	0	-0.0379915	-0.381623	-0.670449	-0.504173
11718880_at	-0.0448399	0	0.00397396	0.0719442	0.00117683	0.0170774	-0.229937	-0.184096	-0.197166
11722586_a_at	0.222829	0	-0.0216599	-0.136025	-0.327432	-0.294731	0.155379	0.140549	0.0502672
11738032_x_at	0	0.0172205	0.070641	-0.306539	-0.197863	0.0526681	0	-0.025104	0.0592971
11732169_a_at	-0.0222626	0.240254	0.0430212	0	-0.0872722	0.0296927	0.300635	-0.0160213	-0.162491
11716971_a_at	0	-0.0866327	0.0672236	-0.283414	-0.059042	0.0938549	0.13973	0.0503082	0
11719276_at	0.10744	-0.0129843	0.000477791	0	-0.0715251	-0.353434	0	0.116131	0.028028
11745852_a_at	-0.0909061	-0.0607376	-0.0669842	0	0	-0.00562286	0.0306005	0.262648	0.0926905
11749827_a_at	0	0.338322	-0.00282383	-0.0497665	0.085351	-0.00899792	0.341638	0.399158	-0.106768
11756300_a_at	0	-0.0583563	-0.0940266	-0.0221548	0.000426292	-0.0735569	0.0974197	0.151112	0.226755
11745142_a_at	0.335519	-0.0622826	0.0426755	0.00503683	0.0197601	-0.10121	0	-0.0481381	-0.22637
11729038_a_at	-0.334477	-0.387076	-0.236469	0.224123	0.192978	0.162104	0.0333519	0	0
11743607_a_at	-0.0235343	0.126358	0.0908289	-0.0557866	0	-0.0882006	0	0.199862	-0.179628
11716392_s_at	0.296023	0.153332	0.252657	0.0065012	-0.0134306	0	-0.0492754	-0.194138	-0.345663
11717405_a_at	0.085432	0	-0.0505419	-0.155369	-0.119717	-0.0766973	0.116471	0.188349	0.104566
11760439_x_at	-0.0392313	-0.147637	0	0.0423083	-0.0368199	-0.259336	0.315343	0.195864	0
11734506_a_at	0	0.167749	-0.0114002	0.0804243	0.0710182	0.0291691	-0.321991	-0.271439	-0.0162973
11718178_a_at	0.0771036	-0.0445738	0.0753603	0.0571928	0.0768004	0	-0.18595	-0.192956	-0.255271
11717182_a_at	0	0.239984	0.0676861	0.144567	0.105935	-0.00231075	-0.280669	-0.226844	-0.115081
11755265_s_at	0.00615406	0.0614252	-0.0150204	0.0637121	-0.0144606	0	0.0128078	-0.0396223	-0.0726309
11725697_at	-0.0755706	0	0.0211673	0.281458	0.151551	0.222297	-0.0447493	-0.100914	-0.0583267
11728149_a_at	-0.0748754	-0.131469	0	0.149065	-0.0738978	0.137108	0.00437307	0	0
11755829_a_at	0.0409412	0.13883	0.184339	0	-0.0991392	0.0807433	0	-0.0788846	0
11744492_x_at	0.0477819	0	0.00623894	0.0399694	-0.0312271	0.0899935	-0.207324	-0.0626678	-0.315057
11762834_at	0	-0.00412941	0.237013	0	-0.183624	0	0.0705018	0.127402	-0.09342
11737263_at	0	0.207232	0	-0.0970626	-0.0229158	-0.10428	0.191155	0	0.448089
11722320_a_at	0.0173235	0.162605	0	-0.159441	-0.00359631	0.119417	0.0703793	-0.0426912	-0.0843782
11749968_a_at	-0.0871792	-0.124287	0	0.0460401	-0.118971	-0.0682874	0	0.0888095	0.0225062
11739554_a_at	0.0175195	0.0405517	-0.107838	-0.329676	-0.110763	0.015439	0.184022	-0.098815	0
11757005_a_at	0.196646	-0.597126	0.104775	0.181352	0.0656996	0	-0.155793	-0.137375	-0.343549
11749962_a_at	-0.00416279	0.0142822	0	-0.194879	0.171108	0.0427942	0.0944262	-0.165961	-0.079916
11756481_x_at	-0.066123	-0.000179291	0	-0.0573525	0.0686202	0.114684	-0.0627208	0.127239	0.126164
11735765_a_at	0	0	-0.190444	0	-0.12819	-0.226799	0.199335	0.347568	0.0929179
11724225_a_at	-0.0100632	0.0416613	-0.0149479	-0.057744	0	-0.0239754	0.0279284	0.0848398	0.132267
11759893_at	0	0	0	-0.266281	-0.16912	0.113526	0.201461	0.355176	0.024404
11731636_a_at	0.0900092	0	0.0739131	0.0583992	-0.029326	0.280578	-0.552442	-0.492812	-0.486835
11730834_a_at	0	0.00331688	-0.0299749	-0.025147	-0.103212	-0.113013	0.0543108	0.310462	0.306493
11717854_a_at	0.142899	0.0901852	0.0363674	0	-0.0823994	-0.039423	-0.034708	0.00919819	-0.0881481
11730938_x_at	-0.0996256	-0.117183	-0.0743513	0	0.0525713	0.148525	0.137865	0.153643	-0.00853538
11738411_a_at	0	0.00611281	-0.04652	0.0364242	-0.071938	0.183837	0.29177	-0.04652	-0.196329
11741146_x_at	0	-0.106265	-0.0840187	0	-0.076333	0.0809269	0.0627775	0.0298748	0.148139
11758292_s_at	0	0.140087	0.0908308	-0.0585632	0.00850296	0.0424004	0	0	-0.117781
11726550_a_at	-0.0332551	0	0	0.0270233	0.0320053	-0.120167	0.119285	-0.0420799	-0.148936
11720186_s_at	-0.00367355	0.101452	-0.164432	-0.0183144	0	-0.0323334	0.0309305	0.222275	0.22676
11724178_a_at	0.128488	0.0168495	0.0770764	-0.241364	-0.162755	-0.191641	0.166892	0	-0.213499
11735151_a_at	-0.0338726	0	0.149241	0.16087	0	-0.132532	-0.109378	0.0160465	0
11732055_s_at	-0.250204	0.233998	-0.0618243	0	-0.0872409	0.303028	0.386099	0.0593808	-0.202713
11745619_a_at	-0.0999725	-0.0487287	0	0.0978413	0.0487294	-0.0390024	-0.0322378	0	0.148079
11735608_s_at	0.0765057	0.151001	0.163635	-0.0573082	0.0734272	-0.0993795	-0.0585194	0	-0.0386591
11729166_a_at	0.0875845	-0.0910416	0	-0.0154562	-0.135368	-0.0620899	0.301448	0.368389	0.350742
11763092_at	-0.0215254	0.145831	0	-0.286742	-0.172296	0.257671	0.162081	0.0653982	-0.260455
11730023_s_at	-0.200364	0	0.0756359	0.209989	0.255045	0.236394	-0.625952	-0.567138	-0.406542
11752358_a_at	0.0434492	0.036557	0	0	0.0323892	0	-0.0388699	-0.0829132	-0.0517766
11756840_a_at	0.114436	0	-0.0844054	-0.0173132	0	0.4295	0.209162	0	-0.097898
11725009_a_at	-0.154287	0	-0.0165286	0.0308304	-0.0227361	0.107807	0.00962543	0	0
11750730_x_at	0	0.079062	0	-0.0951576	-0.218787	0	0.268759	0	-0.181648
11747229_a_at	-0.184885	0	-0.0312662	0.144226	0.0456343	0	0.0701036	0.0615244	0
11739206_a_at	0.0484228	0.117937	0.215721	-0.0851688	-0.0732079	-0.097024	0	0	-0.0123329
11718705_at	0.0963135	0	-0.00557804	0.410322	0.305384	0.0386801	-0.692135	-0.725815	-0.647096
11762994_at	0	0.298893	0	-0.0179763	-0.228624	-0.023109	0.0330877	-0.0148301	0.181167
11759051_x_at	-0.150186	-0.0133166	-0.156136	0.0753727	0	-0.0823646	0.0528822	0.260222	0.166425
11733343_a_at	-0.111095	0.0684051	0	-0.102273	-0.0492659	-0.102597	0.0627661	0.253166	0.339825
11715870_a_at	0.0445099	-0.0801096	0	-0.101576	-0.125132	-0.172276	0.227131	0.412574	0.450476
11754930_x_at	0	-0.200411	-0.193213	0.0582561	-0.0992365	0	0.105725	0.171729	0.0984468
11728984_a_at	-0.0413523	-0.0800953	-0.0971222	0.0313396	0	0.116172	0.0616226	0.132392	-0.00762463
11724248_s_at	0.0623226	0	0	-0.0754824	0.0402575	-0.0840282	0.0716057	0.0757656	-0.0235128
11732533_a_at	0	-0.0753636	0.659581	-0.468237	-0.138291	0.780161	0.0488081	-0.088841	0.207219
11718035_at	0.0056715	-0.202889	0	-0.172276	-0.15167	-0.181496	0.240308	0.323191	0.427954
11749032_x_at	0	-0.180048	-0.344283	0	-0.198446	-0.398303	0.154141	0.420211	0.415344
11743761_a_at	0.108668	-0.318765	0	-0.114339	-0.182718	-0.260026	0.0358949	0.216455	0.144601
11727165_a_at	-0.0704956	0.224682	0	0.0540247	0.19871	0.184631	-0.596558	-0.249195	-0.0868711
11740731_x_at	0.20148	-0.00190544	0.111546	0.0277128	0	0.0103555	-0.075067	-0.0343585	-0.153366
11726346_a_at	-0.246748	0.034822	0.0543833	0	0	0.089921	-0.0155473	-0.00154686	0.051722
11741209_a_at	0.0352178	-0.05724	0.0770974	-0.0079093	0.00178099	0.0451245	0	-0.0937543	-0.0398598
11727984_at	0.294595	0.123638	0.328428	0	-0.01404	-0.180241	0.0507412	-0.0664825	-0.0404825
11744122_s_at	0	0	0.107603	-0.0541711	0.181259	0.0739756	0	-0.297237	-0.0141587
11758089_s_at	-0.0867805	0.109185	0	-0.059866	-0.0073328	-0.0903969	0.073823	0.221271	0.457302
11754728_a_at	-0.691887	-0.817984	-0.703439	0	0.0430946	-0.167473	0.0917053	0.212879	0.101261
11742017_a_at	0	0	-0.00955534	0	0.00980425	0.0522227	0	-0.0504963	0.243121
11738131_a_at	-0.104164	0	0.0125794	0.22467	0.194146	-0.148072	-0.0704846	-0.0329986	0.0181618
11750308_s_at	0.0432682	-0.190039	-0.0348425	-0.00682545	-0.0107346	0	0.014575	0.00102329	0.0159693
11718670_at	0.0855241	0	0	-0.0493646	-0.0387716	0	-0.0251822	0.0556364	0.140334
11744710_a_at	0.024209	-0.132463	0.022738	-0.0267048	-0.0756187	-0.0388989	0	0.196619	0.0896158
11751598_a_at	-0.0103741	-0.173521	0.0544233	0.373563	0	0.194715	-0.397707	-0.0585837	0.0960383
11743618_at	-0.0812326	-0.0141597	-0.133077	0.407696	0.232273	0.136034	-0.314966	0.00051403	0
11745298_s_at	-0.00523281	0	0.218146	0.0600696	0	0	0	-0.267552	0.11661
11749972_a_at	-0.0265284	0.199354	0	-0.247006	-0.0367603	0.326924	0.287886	-0.1445	0.0568957
11719872_a_at	-0.243239	-0.0697069	0.0839443	-0.078373	0	-0.0455742	0.215955	0.396269	0.396555
11723465_a_at	0.0324614	0.428431	-0.00631952	-0.0309875	-0.0309875	-0.0198371	0.132918	0.0931644	0
11722732_at	-0.0536141	-0.0909162	0.0367246	-0.357834	0	0.0106506	0.17311	-0.0602531	0.254414
11729530_a_at	0.194455	0.166998	-0.00957966	0	0.0838466	0.221572	-0.330083	-0.225762	-0.270866
11758680_s_at	-0.200442	-0.207872	-0.276983	0.1097	0	-0.069212	0.266525	0.47178	0.544087
11735149_at	-0.103209	0.0242543	0.0401111	-0.202666	0	0.0426626	0.137887	-0.0825787	0
11732986_at	-0.283247	0	-0.00106502	0.037811	0.165646	0.126842	0	0.133408	0
11758918_s_at	0.0313129	0.114417	0.173753	0	-0.0705004	0	-0.0716944	-0.0937009	-0.0823536
11729185_at	0	-0.0101337	0.035038	-0.0620823	-0.0145569	-0.124037	0.700884	0.905715	0.889751
11744451_a_at	-0.226235	-0.0457764	0.0147009	-0.00910568	0	-0.0259676	0.167314	0.210052	0.199292
11731692_a_at	-0.195572	-0.0677702	0	-0.0609577	-0.213717	0	0.00905252	0.0771081	0
11731495_at	0	-0.060348	0.0239906	-0.217879	-0.0177765	-0.148446	0.237753	0.207836	0.281055
11743996_a_at	0.157592	-0.000230789	0	-0.250166	-0.260098	-0.228252	0.195391	0.163069	0.191115
11739342_a_at	-0.202332	0.132714	-0.16471	0.121167	-0.0196981	-0.0295906	0	0.0043416	0.0469193
11721642_x_at	0.24423	0.092494	0.202228	0	-0.0131006	0.0172629	-0.161179	-0.129596	-0.12022
11735284_x_at	0.0491123	0.0859375	0.085597	0	-0.0207672	0.0313921	-0.690858	-0.58826	-0.562934
11745649_s_at	-0.00424528	-0.342629	-0.0914655	-0.0278902	0.0485878	0.00606728	0	0.113523	0.346114
11730027_at	0	0.129521	0.0215826	-0.192185	-0.0863013	0.114615	0.06216	-0.117628	-0.265739
11760127_at	0.10138	0.0870485	0.0563631	0	0.0628214	-0.053875	-0.315405	-0.339264	-0.3617
11754863_s_at	0.0253143	0	0.0286598	-0.105998	-0.107193	-0.0508661	0.0713282	0.0181293	-0.0443315
11735443_at	0	0.164527	0.182834	0.314312	0	0.118891	-0.328491	-0.290822	-0.633489
11716660_at	0	0.238897	0	0	0	0.109653	0.0161748	-0.236341	0
11732254_a_at	0.129886	-0.226985	-0.0430751	-0.0748677	0	-0.152143	0	0.311848	0.220675
11725267_a_at	0	-0.163943	-0.136915	-0.0959063	-0.256263	0.316467	0.209557	0	0.145982
11733439_a_at	0.328939	0.0260439	-0.0533915	0	0.164396	-0.353785	0.0109663	-0.108743	-0.441102
11740317_at	0.0789108	0.00913238	-0.118308	0	-0.191216	0.0179052	-0.0171661	0.266773	-0.0359735
11750063_a_at	-0.332716	-0.168307	-0.0747619	0.0212946	0.244198	0.0713601	-0.0308089	0	0.0372367
11753821_x_at	-0.051547	-0.182108	-0.0160646	-0.0531302	0.0880194	0	0.292199	0.302329	0.332555
11746856_a_at	-0.151742	-0.529641	-0.151742	0.13462	0.0685525	0.129628	-0.056129	0	0.182733
11722420_a_at	-0.145247	-0.101419	0.0390158	-0.0291138	0	-0.125412	0.226746	0.290142	0.248047
11744908_a_at	0.0632744	0.0456524	0.000885963	-0.0367928	-0.0565786	-0.0578384	0	0.02843	0
11730921_at	-0.0704613	0.0327053	-0.232295	-0.0315161	0	-0.0315161	0.0165639	0.00234509	0.0416989
11721270_at	0	-0.00964403	0	0.22455	0	0.0881762	-0.0094955	0	0.0824623
11724169_s_at	0.0819325	0.0056386	0.0626884	0.0919976	-0.0765171	-0.108607	-0.107262	-0.107522	0
11745194_a_at	0.327578	0.263914	0.288777	0	-0.0402694	-0.120918	-0.0263672	-0.0429492	0.0738788
11722271_at	-0.102485	0	0.255393	0.0914602	0	-0.0924859	0	-0.0156407	-0.0173521
11764000_at	0	-0.0433598	0.0135736	0.312526	0	-0.172607	0.142229	-0.0901961	0.128171
11722368_a_at	0.455293	-0.117667	0.0564542	0.0399051	0	0.221941	-0.321413	-0.762326	-0.753928
11725403_at	-0.102813	0.0158491	-0.0399647	-0.172586	-0.0508778	0	0.365605	0.212328	0
11762355_at	-0.23244	0.0962903	0.215069	0.0237319	0.0163801	-0.0826926	0	-0.198117	-0.202299
11726591_s_at	0.0920239	0.12104	0.120699	0.0660877	-0.0839615	0	-0.228132	-0.271173	-0.346676
11749967_a_at	-0.135261	0	0	-0.202927	-0.0519834	0.1537	0.0428648	0.146842	0
11730742_x_at	0.10659	-0.376106	0	-0.173335	-0.353837	-0.479105	0.298511	0.354812	0.274483
11736201_x_at	-0.0597029	-0.0663772	-0.0254335	-0.144041	0.0366216	0.23919	0.0870628	0	0.0735931
11717197_x_at	-0.123595	0.117774	0.0436344	0.194576	0.139857	0	-0.240673	-0.168618	-0.0701923
11745488_s_at	-0.155622	0.010649	-0.043189	0	0.00498199	0	-0.032757	0.176535	0.125333
11754099_a_at	0.0522261	-0.00570846	-0.0839784	0.0109453	0	-0.0861492	-0.159409	0.313145	0.0109453
11760767_at	0.0287824	0	-0.0555215	-0.214895	0.0181885	-0.160836	0.49652	0.449793	-0.145165
11734942_a_at	0	0.227854	0	-0.139238	0.0132437	0.163473	-0.13264	0	-0.0663581
11721441_x_at	0.110393	0.231613	0.00778008	0.065321	0	-0.0398178	-0.214147	-0.0319595	-0.0776062
11719123_a_at	0	-0.0728025	0.027236	-0.10187	-0.0968008	-0.103112	0.136666	0.180277	0.334459
11720044_at	0	-0.0237751	-0.067111	0.205658	0.103822	0.0485735	-0.0609169	0.0485735	-0.0814095
11749423_a_at	0.188098	-0.0246344	0.0230265	0.106387	-0.016675	0	0	-0.157511	-0.0397978
11727815_at	0.00302506	-0.131297	-0.182861	0	-0.14422	-0.266107	0.462316	0.46018	0.570881
11742827_a_at	-0.233923	0.0273943	0.0117159	0.20339	0.153961	0	-0.505867	-0.625684	-0.410196
11759374_at	-0.0424938	-0.075428	0.165347	-0.240635	0.209794	0.000482082	0	0.0518832	-0.166919
11744862_x_at	0.0364943	0	-0.00101757	0.11805	0.0609703	0.0114517	-0.0955811	-0.00101757	-0.100731
11740847_a_at	0.038024	-0.212053	0.041574	-0.00654936	0.0311842	0.0515885	-0.354357	-0.396244	0
11760698_at	0.0301781	0	0	-0.244489	0	0	0.136942	0.0354972	-0.211696
11751699_a_at	0.0777039	0.00592327	-0.197983	-0.079123	0	-0.209458	0.11315	0.130138	-0.0208225
11758302_x_at	-0.0829725	0.00636387	-0.0781364	-0.157212	-0.0882573	0.0764842	0.129714	0	0.0756154
11736855_a_at	-0.0947227	-0.00588274	0.172081	0.287887	0	0.0564985	0.0688028	-0.0877705	-0.140763
11730628_a_at	-0.00188017	0.0175228	0.0468965	-0.169395	-0.0228996	0.117908	-0.0394135	0.102775	0
11761837_at	0.194403	0.0281973	0	-0.118831	-0.160513	0.284244	-0.263642	-0.205992	0.0572853
11743414_a_at	0.0706367	-0.308229	-0.403361	0.0922308	-0.188157	-0.11136	0.131506	0.112948	0
11754875_a_at	0.0210094	0	0.084434	-0.319098	-0.0112286	0	0.157491	-0.00738239	-0.346688
11720763_a_at	0	0	0.227893	-0.0677233	0.0154333	-0.0946636	-0.155992	-0.194163	0.0360112
11724919_a_at	-0.00926113	-0.144122	0	0.0477495	0.0447187	-0.0468216	0.0216494	0.0699263	-0.0253668
11743555_a_at	0.0644488	0	-0.120545	0	-0.0597925	-0.108839	0.0680304	0.27673	0.291443
11726603_at	-0.150282	-0.167253	0	-0.138939	-0.126542	0.0224395	0.361696	0.551373	0.569694
11737424_at	-0.270787	0.0748076	-0.0272701	-0.222243	0	0.0434234	0.336959	0	-0.0965869
11731481_a_at	-0.00610733	-0.0540686	0	0.00533199	-0.0297489	0.0490198	0.0299606	-0.0186405	0
11751181_a_at	0.148251	0.0766878	0.0470295	-0.0630226	-0.0289297	0.141204	-0.0803184	0	-0.0338812
11727505_at	0.105935	0.0949163	0.0332403	-0.0455637	0	-0.0541439	-0.126328	-0.00960445	0
11733027_at	0	-0.0126944	-0.0217571	-0.020072	0.217506	0.2599	0.139297	-0.117726	0.00234222
11755764_a_at	0	0.0428197	-0.0472538	0.0652645	-0.0515885	0	0	0.197845	-0.102422
11733024_x_at	-0.259134	-0.372535	-0.298545	0.18981	-0.0758419	0.542113	0	0.103115	0.117807
11731810_x_at	0.104676	-0.139269	-0.0378747	0.0720491	0.0931435	-0.204825	0	0	-0.13399
11729017_a_at	-0.366282	0.0245214	0.177681	0	0.112675	0.179326	0	0	-0.213433
11726937_at	0	-0.0736668	0	0.0336273	0	0	0	0	0.00232959
11762104_at	-0.131218	0.240538	0	0.325399	-0.0951579	0	-0.138583	-0.153979	0.0604281
11716520_at	0	0	-0.181713	-0.00488424	-0.0225439	0	0.135228	0.0630217	0.10947
11754177_a_at	-0.299474	-0.199429	0.0299397	-0.298917	0.0183077	-0.0611405	0.281948	0	0.15039
11740563_at	-0.135182	0.094831	-0.179168	0	-0.0114632	0.105356	0	0	0.0115607
11751605_a_at	0	0	0.14274	0	-0.157232	-0.0520115	0.088594	-0.00403261	0.0151052
11723650_a_at	-0.0149231	-0.0745297	0.018405	0	-0.0332136	-0.117332	0.277658	0.458843	0.367955
11740026_at	0.0192013	0	0.12536	-0.127937	-0.0908875	-0.452063	0.124586	0.106153	-0.167596
11727672_a_at	-0.231727	0	0	-0.105118	-0.0394859	0.0637999	0.0729494	0.124636	0
11748407_x_at	-0.00582218	0.0403967	-0.0742245	0.0895252	0	-0.0523462	0.016078	0.0480461	0
11759341_at	-0.112652	0	0.130201	0.0813425	0.13069	-0.0225425	0.0418239	-0.290182	-0.104158
11733473_at	0	0.237307	0.129634	-0.0624828	-0.071188	0	-0.0328317	0.0278654	0
11744767_x_at	-0.0676727	-0.207026	-0.0301495	0.0586281	0.0451841	0	0.0375738	0	0
11755677_a_at	-0.0804424	0.126341	0	0.260172	0.162515	0.0745115	-0.366585	-0.101381	-0.0655179
11726086_x_at	-0.0466118	0	-0.00401402	0.109634	0.0612898	-0.00893784	-0.0753651	0.0582428	0.159982
11726124_at	-0.0193295	0.216166	-0.0506921	0	-0.186781	0.0887833	-0.0880032	0	0
11732208_at	-0.0630698	0.13791	0.121898	0	0.0613689	0.0307636	-0.365067	-0.119578	-0.441385
11758506_s_at	-0.251104	-0.132763	-0.198729	0.0394974	0.0321903	0	-0.0959969	0.00767708	0.0806484
11754353_x_at	-0.108927	-0.0200896	0	0	0.0282531	0.0223517	0.0583286	-0.201626	0.0330625
11719454_a_at	-0.0253587	0.0634127	0.0475755	-0.161372	-0.0736575	0.0849051	0.110636	0	-0.0169168
11716621_a_at	-0.055541	0.0271654	0	-0.181643	-0.212149	-0.0996275	0.122201	0.206863	0.448519
11751618_x_at	0.0761852	-0.0933981	0	0.0894489	0.100712	0.0836353	-0.346371	-0.403735	-0.520785
11731722_a_at	0	-0.136815	-0.267483	0.0843658	-0.0243969	-0.0622177	0.0994415	0.163317	0.087451
11746595_a_at	-0.140326	0.194363	0.0431786	0	0.104603	0.101703	-0.437684	-0.336178	-0.161182
11749459_a_at	0	0	-0.143624	-0.0879888	-0.0860715	0.0282025	0.0330477	0	0.0681067
11750929_a_at	0.0668921	0.0788493	-0.016809	0.0284767	0.0798211	0	-0.0760708	0	0
11719932_x_at	-0.0458388	-0.0136433	-0.0765405	0.0230622	0	0.113543	0	0	-0.11163
11719136_at	-0.0825291	0.0561361	0.0256119	0.0744457	0.0666676	0	-0.496066	-0.33619	-0.213956
11744110_at	-0.110115	0.016643	0	-0.00531578	0	-0.00867844	0.271534	-0.0383148	0.041399
11735778_a_at	-0.386984	0	0.0571308	0.125714	0.247824	0.6192	-0.623838	-0.886318	-0.613971
11757595_x_at	0.0644445	-0.124061	0.348916	-0.183574	0.00666237	-0.0178199	-0.0930643	0	0.0699787
11746365_a_at	0	0	-0.0769131	0.015275	0.154009	0	0.109589	-0.0850179	0
11735362_s_at	-0.103901	-0.0982709	0	-0.126751	0.0559463	-0.0528698	0.0578814	0.0568666	0.0630436
11726670_a_at	0	-0.012135	0.0662208	-0.166113	-0.0596132	-0.0731635	0.175977	0.129222	0.287527
11733623_at	-0.0109854	-0.222088	-0.156687	0.0243428	0	0.162403	0.175326	-0.205636	0.0958645
11758603_s_at	-0.0172162	0	-0.185097	0.0545616	-0.105432	-0.0823727	0.262526	0.481489	0.424839
11723538_x_at	-0.159541	-0.235166	0.0108433	-0.0592308	0.0581894	-0.169088	0	0.139336	0.0799274
11750062_a_at	0	-0.223413	0	-0.169154	0	-0.23814	0.11212	0.197805	0.28487
11718534_at	0	0.202703	0	0.305376	0.236032	0	-0.63121	-0.506754	-0.370221
11748153_a_at	0.058279	0	-0.0626135	-0.113908	-0.278825	-0.269558	0.0119519	0.0865316	0.191815
11746538_s_at	-0.122237	-0.020402	0.29229	-0.373818	-0.0379972	0.167968	0.290511	0	0.189584
11758949_at	0.0758829	0	0	0.0364771	0.0943365	0	-0.128071	-0.0394869	-0.0949402
11740229_at	0	0.149393	0	-0.160017	-0.029314	0.0304532	0	-0.073287	0.10102
11744961_a_at	0.0374427	0	0.244099	-0.0512061	0.162353	0.156249	-0.0638027	-0.0608711	-0.644056
11744504_x_at	0.0192957	-0.00699997	-0.0363894	-0.000139236	-0.00112629	0	0.217235	0.430237	0.217051
11750330_a_at	-0.298645	-0.116992	0	-0.2631	0.0713325	0.0355191	0.010313	0.0445142	0
11718807_at	-0.0706596	0.0843835	-0.183032	-0.133645	0	0.0887833	0.0541739	-0.000636101	0.0757155
11742610_at	0.19637	-0.069777	0.120282	-0.0980892	-0.0394297	0.197575	0	0	-0.0677135
11737152_at	-0.202824	-0.220349	0.0376976	0	-0.154701	-0.0821948	0.0701959	0.251143	0.244916
11720525_a_at	-0.198658	0	0	0.0353174	0.00823498	-0.0248666	0	0.164116	0.105786
11746259_a_at	0	0.207963	0.00515318	-0.171194	-0.119672	0.294502	0.157443	0	-0.0421157
11720089_a_at	0	0.259398	-0.0646667	0.0986819	-0.0941439	0	0.00742102	0	-0.0703774
11720443_s_at	-0.0402164	0.162185	0	0.0298138	0.0624466	0.0170002	-0.313091	-0.136444	-0.149515
11747540_a_at	0	-0.111167	-0.111511	0.202508	0.0701799	0.247572	-0.0362749	-0.0642777	0
11762478_at	0	-0.0451703	0.100531	0.0677133	-0.246111	0	0	0.144062	-0.24054
11759995_at	-0.0733309	0.0367417	0.0946159	0.0183692	0	0.050456	-0.390074	-0.344485	-0.631314
11734750_a_at	0	0.0705171	-0.0505171	0	-0.0353637	0	0.113352	0.0371885	-0.139357
11723954_s_at	0.168514	-0.010663	-0.0153189	0.159341	0	0.0558395	-0.0097599	0.154991	-0.051362
11760231_x_at	0	0.0824008	0	-0.130982	-0.0730715	0	0.0379353	0.117012	0
11735161_s_at	-0.0435691	-0.00206518	0.0257483	-0.0650816	0.0774837	0.0753293	0.185529	-0.0236034	0
11760640_at	0.115704	0.157983	0	0	-0.253187	-0.0516214	0	0	-0.106647
11748027_x_at	-0.100407	-0.0261259	0.101857	0	0.0662012	-0.00420094	-0.00420094	0.0142241	0.0184965
11722658_at	-0.087419	0.392063	0	-0.103336	-0.0377674	0.178594	0.162845	0.0978417	0
11748533_x_at	0.053566	-0.166486	0	0	-0.0223875	-0.00419998	0.0570965	0.0584965	0.0241833
11755572_x_at	0.0242996	0	-0.00108242	-0.278094	-0.211208	-0.32079	0.0268955	0.0627613	0.10183
11759255_at	0.297246	0	0.010313	-0.00865722	0.045876	-0.107704	0	-0.126935	-0.207729
11749019_a_at	-0.116917	-0.0223255	0	0.0427942	0.0441427	-0.127127	-0.0269747	0.0544004	0.211708
11738071_at	-0.253325	-0.0103531	0	0.161854	0.033288	0.136526	-0.153502	0.179498	-0.0248957
11736862_at	0	0	0.118662	-0.0309079	0.0618367	0	-0.0799801	0.0302641	-0.14593
11727755_a_at	-0.0407934	0.0141745	0	-0.0825462	-0.0348062	0	0	0.135303	-0.0529222
11759050_at	0	0.0677552	-0.0516744	0	-0.175076	0	0.045434	0.0351548	0
11732748_at	-0.073595	0	0.16485	0	-0.0685763	0	0.0387845	-0.00577402	0.0155005
11740634_a_at	0	0	0.301341	0	0	0	-0.0407395	0.127776	-0.158421
11730798_a_at	0.0750322	0.124049	0.0270834	0	0	-0.122631	-0.0883989	-0.0274611	0.135372
11762387_x_at	0.0805798	0.211397	0	0	-0.0363448	0.0123451	-0.115536	-0.231884	0.0490127
11715297_at	0	0	0.133267	0	0	0.0810881	-0.146842	0.0159383	-0.0999613
11730111_a_at	0	0.149344	-0.159978	0.0604763	-0.210887	-0.187046	-0.121305	0.389267	0.446215
11727691_a_at	-0.0162144	0.108169	0.174464	-0.0262995	0	0.028264	0	-0.00945139	-0.184007
11737317_at	0.0807886	0.0345316	0	-0.1562	0.0280285	-0.0519843	0.130818	-0.0153952	-0.125694
11722880_a_at	0.014019	-0.0569477	0	-0.198102	-0.27791	-0.257767	0.765084	1.03057	1.18045
11754381_a_at	-0.653766	-0.581932	-0.717086	0.00893784	0	-0.015851	0.44636	0.345852	0.238987
11741447_s_at	0.100782	-0.0455608	0	0.40308	0.405799	0.425759	-0.473905	-0.570283	-0.647227
11744281_a_at	0.15879	-0.0332856	0.0479655	0.0113339	0	-0.169989	-0.0863509	-0.0748806	0.00204754
11730893_a_at	-0.118609	0	0.240948	0.244139	0.267987	-0.245624	-0.203954	-0.341924	0.00972652
200092_PM_s_at	0	-0.0314026	-0.0578213	0	0	-0.0125465	-0.0176544	0.0471315	0.00512695
11730368_at	-0.0729828	-0.0360222	0	0	-0.0672283	-0.193952	0.0613308	0.153142	0.108128
11739751_s_at	0	0	0.105599	-0.0245552	-0.0995617	-0.146517	-0.0245552	0	0.0709152
11761145_a_at	0.149864	0	-0.121762	-0.379635	-0.262741	-0.131035	0.093473	0.18574	0.197358
11721087_x_at	0.173712	0.183957	0.28373	0.00435638	-0.18695	-0.0118585	0	-0.257282	-0.344019
11733653_at	-0.0557771	0	0.146703	0	0	-0.0262141	0.113941	0.0450315	-0.181547
11722291_s_at	0	-0.048717	-0.183906	0.289258	0.097805	-0.286423	-0.052362	0.0747504	0.0433388
11745895_a_at	0.0223575	-0.0381794	0.124534	-0.0398626	0	0.129385	-0.0457926	0	0.160148
11749354_x_at	0.0734782	-0.0697527	0.0140152	-0.0116291	-0.101603	-0.0149379	0	0.180897	0.160374
11738415_a_at	-0.0292804	-0.0277879	-0.0489502	0	0	0.0356932	0.0395548	0.0653381	0
11764047_at	-0.026999	0.175271	0	-0.12179	0.0761581	0	-0.0396857	-0.149478	0.219129
11716428_a_at	0.021059	-0.104598	-0.134266	-0.0442934	-0.0822516	0	0.209111	0.00112343	0.0802469
11752222_s_at	0	-0.040678	0.102104	0.0013504	0.0801907	0.047667	-0.471533	-0.412872	-0.235716
11734388_s_at	-0.0326169	0.156646	-0.138688	0.117627	0.00578809	0.0983341	0	-0.0163522	0
11723025_at	-0.00230026	0	0	-0.17204	-0.134819	0	0.41753	0.0607619	0.083303
11763585_s_at	0.122202	0.116966	0	-0.0718441	-0.108167	-0.180364	-0.0931244	0.214064	0.0830965
11734157_a_at	0	-0.0414529	0.0316348	-0.117331	-0.185953	-0.0906439	0.203093	0.228017	0.242651
11741537_a_at	-0.0465798	-0.286179	0.117041	-0.125607	-0.0324111	0	0.0935793	0.277249	0.215722
11722856_a_at	0	0.121804	-0.111564	0.0776255	0.0776255	-0.0147791	-0.387661	0.0472343	0
11757156_s_at	-0.305441	-0.482968	-0.425995	0	0.0518866	-0.168398	0.200025	0.443048	0.481655
11757265_x_at	0.0586529	-0.0514259	0	-0.167747	-0.0846825	-0.203153	0.306524	0.30488	0.286901
11742639_a_at	0.0966067	-0.123586	-0.358512	-0.169967	-0.0518866	0	0.171994	0.447454	0.329969
[truncated: 47,402 more rows]

## Sheet: Metadata Example
SERIES
title	Expression data from early Drosophila embryo
summary	Morphogenesis of epithelial tissues relies on the precise developmental control of cell polarity and architecture. In the early Drosophila embryo, the primary epithelium forms during cellularisation, following a tightly controlled genetic programme where specific sets of genes are up-regulated. Some of them, for instance, control membrane invagination between the nuclei anchored at the apical sur…
summary	We used microarrays to detail the global programme of gene expression underlying cellularisation and identified distinct classes of up-regulated genes during this process.
overall design	Drosophila embryos were selected at successive stages of early development for RNA extraction and hybridization on Affymetrix microarrays. We sought to obtain homogeneous populations of embryos at each developmental stage in order to increase the temporal resolution of expression profiles. To that end, we hand-selected embryos according to morphological criteria at five time-points: before pole c…
contributor	Jane,Doe
contributor	John,A,Smith
SAMPLES
# The corresponding example matrix table is included in the next worksheet.
Sample name	title	CEL file	source name	organism	characteristics: tissue	characteristics: genotype	characteristics: age	molecule	label	description	chip name or GEO platform id
Drosophila_T0-1	embryo at T0, biological rep1	Drosophila_T0-1.CEL	Drosophila embryos before nuclear cycle 9 (maternal transcripts)	Drosophila melanogaster	dechorionated embryo	yellow white and Oregon R parents	embryos younger than nuclear cycle 9, i.e. before pole cells budding	total RNA	biotin	Gene expression data from embryos younger than nuclear cycle 9, i.e. before zygotic genome activation.	DrosGenome1
Drosophila_T0-2	embryo at T0, biological rep2	Drosophila_T0-2.CEL	Drosophila embryos before nuclear cycle 9 (maternal transcripts)	Drosophila melanogaster	dechorionated embryo	yellow white and Oregon R parents	embryos younger than nuclear cycle 9, i.e. before pole cells budding	total RNA	biotin	Gene expression data from embryos younger than nuclear cycle 9, i.e. before zygotic genome activation.	DrosGenome1
Drosophila_T1-1	embryo at T1, biological rep1	Drosophila_T1-1.CEL	Drosophila embryos in slow phase of cellularisation	Drosophila melanogaster	dechorionated embryo	yellow white and Oregon R parents	embryos younger than nuclear cycle 9, i.e. before pole cells budding	total RNA	biotin	Gene expression data from embryos in slow phase of cellularisation.	DrosGenome1
Drosophila_T1-2	embryo at T1, biological rep2	Drosophila_T1-2.CEL	Drosophila embryos in slow phase of cellularisation	Drosophila melanogaster	dechorionated embryo	yellow white and Oregon R parents	embryos younger than nuclear cycle 9, i.e. before pole cells budding	total RNA	biotin	Gene expression data from embryos in slow phase of cellularisation.	DrosGenome1
Drosophila_T2-1	embryo at T2, biological rep1	Drosophila_T2-1.CEL	Drosophila embryos in fast phase of cellularisation	Drosophila melanogaster	dechorionated embryo	yellow white and Oregon R parents	embryos younger than nuclear cycle 9, i.e. before pole cells budding	total RNA	biotin	Gene expression data from embryos in slow phase of cellularisation.	DrosGenome1
Drosophila_T2-2	embryo at T2, biological rep2	Drosophila_T2-2.CEL	Drosophila embryos in fast phase of cellularisation	Drosophila melanogaster	dechorionated embryo	yellow white and Oregon R parents	embryos younger than nuclear cycle 9, i.e. before pole cells budding	total RNA	biotin	Gene expression data from embryos in slow phase of cellularisation.	DrosGenome1
Drosophila_T3-1	embryo at T3, biological rep1	Drosophila_T3-1.CEL	Drosophila embryos at beginning of gastrulation	Drosophila melanogaster	dechorionated embryo	yellow white and Oregon R parents	embryos younger than nuclear cycle 9, i.e. before pole cells budding	total RNA	biotin	Gene expression data from embryos in slow phase of cellularisation.	DrosGenome1
Drosophila_T3-2	embryo at T3, biological rep2	Drosophila_T3-2.CEL	Drosophila embryos at beginning of gastrulation	Drosophila melanogaster	dechorionated embryo	yellow white and Oregon R parents	embryos younger than nuclear cycle 9, i.e. before pole cells budding	total RNA	biotin	Gene expression data from embryos in slow phase of cellularisation.	DrosGenome1
Drosophila_T4-1	embryo at T4, biological rep1	Drosophila_T4-1.CEL	Drosophila embryos at end of gastrulation	Drosophila melanogaster	dechorionated embryo	yellow white and Oregon R parents	embryos younger than nuclear cycle 9, i.e. before pole cells budding	total RNA	biotin	Gene expression data from embryos in slow phase of cellularisation.	DrosGenome1
Drosophila_T4-2	embryo at T4, biological rep2	Drosophila_T4-2.CEL	Drosophila embryos at end of gastrulation	Drosophila melanogaster	dechorionated embryo	yellow white and Oregon R parents	embryos younger than nuclear cycle 9, i.e. before pole cells budding	total RNA	biotin	Gene expression data from embryos in slow phase of cellularisation.	DrosGenome1
PROTOCOLS
growth protocol	30 min egg collections of OreR and yw flies at 25C were aged at room temperature (RT) according to the different temporal classes T0-T4.
treatment protocol	Embryos were dechorionated with 50% bleach, put on a cover slip and covered with Halocarbon oil 27 (Sigma). Embryos of the appropriate stage were manually selected under the dissecting scope. Selected embryos were transferred to a basket, rinsed with PBS with 0,7% NaCl, 0,04% triton-X100 and placed on ice in the Trizol solution (GibcoBRL).
extract protocol	Trizol extraction of total RNA was performed according to the manufacturer's instructions.
label protocol	Biotinylated cRNA were prepared according to the standard Affymetrix protocol from 6 ug total RNA (Expression Analysis Technical Manual, 2001, Affymetrix).
hyb protocol	Following fragmentation, 10 ug of cRNA were hybridized for 16 hr at 45C on GeneChip Drosophila Genome Array. GeneChips were washed and stained in the Affymetrix Fluidics Station 400.
scan protocol	GeneChips were scanned using the Hewlett-Packard GeneArray Scanner G2500A.
data processing	The data were analyzed with Microarray Suite version 5.0 (MAS 5.0) using Affymetrix default analysis settings and global scaling as normalization method. The trimmed mean target intensity of each array was arbitrarily set to 100.
value definition	MAS5.0 signal intensity

## Sheet: Matrix Example 1
# truncated example of a matrix table with signal estimates only
# additional columns can be added for each sample/hyb (see 'Matrix Example 2' for illustration)
ID_REF	Drosophila_T0-1	Drosophila_T0-2	Drosophila_T1-1	Drosophila_T1-2	Drosophila_T2-1	Drosophila_T2-2	Drosophila_T3-1	Drosophila_T3-2	Drosophila_T4-1	Drosophila_T4-2
141200_at	867.2	823.6	784.7	82.4	702.9	733	872.5	791.8	842.2	663.4
141201_at	70.1	80.3	106.4	31.4	75.3	64.6	81.3	83.2	72.7	51.8
141202_at	19.2	30.7	17.8	75.2	28.5	19.3	35.2	29.9	28.5	24
141203_at	212.9	212	243.2	67.9	187.4	217.4	222.1	230	286	221
141204_at	9.5	9.6	7.8	87.8	2.1	7.8	16.8	6.2	12.5	2.6
141205_at	63.4	67.2	51.1	14	57.3	59.5	81.3	56.4	66.4	43
141206_at	35.6	35.1	25	20.7	22.1	22.1	36.8	34.1	27.2	20.7
141207_at	6.9	20.7	16.7	23.9	28.8	14.7	20.4	20	12.1	18.5
141208_at	13.1	4.9	6.3	67.8	4.3	4.7	3.8	9.6	6.8	16.8
141209_at	12.4	12.2	5	56.6	9	11.5	16.6	12.2	11.6	5
141210_at	59.4	66.9	50.4	150.5	66.7	87	77.4	58	40.3	44
141211_at	154.2	212.8	148	51.9	135.4	176.9	199.2	140.1	154.2	137.1
141212_at	66.3	61.1	61.6	134.2	48.6	80.4	72.8	64.7	54.2	51.2
141213_at	107.2	111.9	131.9	22.4	105.5	139.8	138	131.1	122.5	107.1
141214_at	126.5	185.5	169.5	94.4	183.4	149.3	191.8	181.8	186.2	162
141215_at	154.8	168.8	138.7	105.5	153.8	132.5	100	133.9	147.1	136.1
141216_at	37.4	43.3	36.5	24.4	44	26.1	53.4	42.5	27.8	33.8
141217_at	33.7	18.9	27.6	49.3	30.3	15	32.5	23.8	32.2	35.8
141218_at	380.2	405	311.7	31.1	334.7	359.3	438.3	322.2	377.7	323
141219_at	82.8	81.6	63.7	112.8	58.8	68.6	80.1	74.3	68	69.2
141220_at	368.8	384.2	327.7	33.7	403.4	392.5	347.2	341.8	347.3	373.9
141221_at	1257.1	1444.7	1371	36	1285.2	1060.1	1257.1	1026.9	1300.4	1219
141222_at	1977.7	1984.5	1919	137.8	1560.2	1937.3	2363.2	2197.7	1878.4	2045.2
141223_at	3096.7	2691.9	2732.2	40.7	2473.9	2608.1	2712.3	2636.9	2578	2935.6
141224_at	985.2	1135.4	1034.5	37	1071.8	1079.9	1179.2	990.5	1082.7	1183.3
141225_at	805.4	725.1	748.4	65.3	729.2	746.9	773.8	773.4	727.1	816.1
141226_at	1215.1	1203.6	1295.6	121.4	1173.5	1151.6	1109	1225	1270	1258
141227_at	1112.6	950.5	1190.6	119	989.6	981.6	1008.9	1002.5	922.3	1010.3
141228_at	472.2	512.4	465	154.2	436.1	421.9	455.8	480.7	452	477.8
141229_at	829.4	947.4	942	90.2	757.2	733.2	964.5	792.9	839.8	891
141230_at	2155.2	1787.1	2395	44.3	2150.6	1955.3	1712.1	1934.7	2129.3	2027.3
141231_at	376.1	391.4	348	110.3	357.6	373	312.9	373.3	353.3	368.7
141232_at	1435.6	1159.8	1169.3	30	1006.5	1170.7	1458.7	1278.4	1062.6	1187.8
141233_at	2130.6	1994.6	1984.1	104.5	1772.6	1990.3	1960.6	2185.2	1991.3	2365.5
141234_at	463.9	478.2	548.1	22.4	489.8	526.8	502.3	527.1	521.3	558.1
141235_at	1274.9	1215.9	1320.7	43.6	1156.9	1031.8	1224.8	1162	1192.8	1199.1
141236_at	2104.9	2061.8	2492.4	38.5	2061.3	2016.3	1992.6	2011.4	2006.2	1944.6
141237_at	2954.9	1907.4	1970.9	15.2	2022.3	2358.6	1811.1	2276.3	1384.7	1732.9
141238_at	1363.8	1325.9	1151.6	40.8	1108.1	1340.7	1071.8	1264.1	1274.4	1519.8
141239_at	2395.9	2425.8	2226.2	51	2114.6	2291.2	2381.6	2221.5	2391.7	2373.9
141240_at	390.8	406.8	388	19.7	503.3	406.3	382	351.9	414.3	412
141241_at	3155.1	3399.5	3532.9	60.9	2993.9	3381.2	5137.2	3308.4	3081.9	3058.9
141242_at	1994.5	2024.5	2059.9	86.3	1760.6	1847.8	2079.8	2066	2000	2371.7
141243_at	421.7	380.7	384.4	157.2	370.4	378.4	323.1	391.1	377.5	429.3
141244_at	2175.2	1679.1	1872.8	90.2	1603.2	1705.8	1843	1857.1	1779.4	2199.1
141245_at	2767.3	2421.4	2367.9	142.5	2073.5	2294.5	2244.7	2265.1	2217.5	2387.1
141246_at	2540.1	2279.1	2062.3	130	1648.5	1708.6	2322	2063.5	1671.1	2263.9
141247_at	288.6	305.3	338.2	108.1	308.1	314.4	303.3	355.5	335.8	347.3
141248_at	425.7	427.4	438.8	15.2	478	449.2	411.1	411.5	399.6	426.4
141249_at	2700.1	2293.5	2134.3	71.6	2199.6	2201.5	2485.9	2110.2	1966.3	2389.6
141249_at	2700.1	2293.5	2134.3	71.6	2199.6	2201.5	2485.9	2110.2	1966.3	2389.6

## Sheet: Matrix Example 2
# truncated example of a matrix table
# The ABS_CALL and DETECTION P-VALUE columns are optional and included for example purposes only
ID_REF	Drosophila_T0-1	ABS_CALL	DETECTION P-VALUE	Drosophila_T0-2	ABS_CALL	DETECTION P-VALUE	Drosophila_T1-1	ABS_CALL	DETECTION P-VALUE	Drosophila_T1-2	ABS_CALL	DETECTION P-VALUE	Drosophila_T2-1	ABS_CALL	DETECTION P-VALUE	Drosophila_T2-2	ABS_CALL	DETECTION P-VALUE	Drosophila_T3-1	ABS_CALL	DETECTION P-VALUE	Drosophila_T3-2	ABS_CALL	DETECTION P-VALUE	Drosophila_T4-1	ABS_CALL	DETECTION P-VALUE	Drosophila_T4-2	ABS_CALL	DETECTION P-VALUE
141200_at	867.2	P	0.000219	823.6	P	0.000219	784.7	P	0.000266	82.4	A	0.066865	702.9	P	0.000219	733	P	0.000219	872.5	P	0.000266	791.8	P	0.000266	842.2	P	0.000266	663.4	P	0.000219
141201_at	70.1	P	0.001892	80.3	P	0.001892	106.4	P	0.013092	31.4	A	0.066865	75.3	P	0.001892	64.6	P	0.000805	81.3	P	0.019304	83.2	P	0.000959	72.7	P	0.00418	51.8	P	0.003067
141202_at	19.2	A	0.250724	30.7	A	0.127645	17.8	A	0.175989	75.2	A	0.066865	28.5	A	0.162935	19.3	A	0.175989	35.2	A	0.267463	29.9	A	0.098054	28.5	A	0.11716	24	A	0.066865
141203_at	212.9	P	0.002617	212	P	0.00418	243.2	P	0.003067	67.9	A	0.066865	187.4	P	0.002228	217.4	P	0.002228	222.1	P	0.002228	230	P	0.005643	286	P	0.001892	221	P	0.001354
141204_at	9.5	A	0.397994	9.6	A	0.32083	7.8	A	0.339558	87.8	A	0.066865	2.1	A	0.660442	7.8	A	0.458816	16.8	A	0.47938	6.2	A	0.418069	12.5	A	0.127645	2.6	A	0.458816
141205_at	63.4	P	0.024711	67.2	P	0.014937	51.1	P	0.035163	14	A	0.066865	57.3	P	0.014937	59.5	P	0.043968	81.3	P	0.043968	56.4	P	0.031336	66.4	P	0.021866	43	P	0.02786
141206_at	35.6	P	0.019304	35.1	P	0.014937	25	M	0.05447	20.7	A	0.066865	22.1	A	0.11716	22.1	P	0.011447	36.8	P	0.017001	34.1	P	0.031336	27.2	P	0.003585	20.7	A	0.107301
141207_at	6.9	A	0.561639	20.7	A	0.218983	16.7	A	0.52062	23.9	A	0.066865	28.8	A	0.234557	14.7	A	0.397994	20.4	A	0.479377	20	A	0.397994	12.1	A	0.397994	18.5	A	0.378184
141208_at	13.1	A	0.088557	4.9	A	0.437646	6.3	A	0.318883	67.8	A	0.067627	4.3	A	0.437646	4.7	A	0.275462	3.8	A	0.911443	9.6	A	0.34162	6.8	A	0.181343	16.8	A	0.135974
141209_at	12.4	P	0.043968	12.2	P	0.048995	5	A	0.267463	56.6	A	0.067627	9	A	0.175989	11.5	A	0.089405	16.6	A	0.204022	12.2	A	0.162935	11.6	A	0.138765	5	A	0.189687
141210_at	59.4	P	0.031336	66.9	P	0.017001	50.4	M	0.05447	150.5	A	0.067627	66.7	P	0.02786	87	P	0.008689	77.4	A	0.081337	58	A	0.07383	40.3	A	0.089405	44	A	0.066865
141211_at	154.2	P	0.011447	212.8	P	0.009985	148	P	0.013092	51.9	A	0.067627	135.4	P	0.011447	176.9	P	0.011447	199.2	P	0.02786	140.1	P	0.014937	154.2	P	0.011447	137.1	P	0.011447
141212_at	66.3	P	0.043968	61.1	M	0.05447	61.6	P	0.031336	134.2	A	0.067627	48.6	P	0.014937	80.4	P	0.039365	72.8	M	0.05447	64.7	P	0.035163	54.2	P	0.02786	51.2	A	0.066865
141213_at	107.2	A	0.138765	111.9	A	0.081337	131.9	M	0.05447	22.4	A	0.067627	105.5	A	0.07383	139.8	A	0.07383	138	A	0.107301	131.1	M	0.060419	122.5	A	0.07383	107.1	P	0.031336
141214_at	126.5	P	0.014937	185.5	P	0.009985	169.5	P	0.014937	94.4	A	0.067627	183.4	P	0.011447	149.3	P	0.014937	191.8	P	0.017001	181.8	P	0.011447	186.2	P	0.014937	162	P	0.013092
141215_at	154.8	P	0.001354	168.8	P	0.000805	138.7	P	0.000805	105.5	A	0.067627	153.8	P	0.000959	132.5	P	0.000805	100	P	0.003067	133.9	P	0.000562	147.1	P	0.001354	136.1	P	0.001354
141216_at	37.4	P	0.019304	43.3	P	0.035163	36.5	P	0.039365	24.4	A	0.067627	44	P	0.013092	26.1	P	0.014937	53.4	A	0.089405	42.5	P	0.013092	27.8	P	0.019304	33.8	P	0.019304
141217_at	33.7	A	0.218983	18.9	A	0.284747	27.6	A	0.32083	49.3	A	0.067627	30.3	A	0.11716	15	A	0.438361	32.5	A	0.267463	23.8	A	0.32083	32.2	A	0.162935	35.8	A	0.107301
141218_at	380.2	P	0.013092	405	P	0.009985	311.7	P	0.019304	31.1	A	0.067627	334.7	P	0.008689	359.3	P	0.017001	438.3	P	0.02786	322.2	P	0.02786	377.7	P	0.017001	323	P	0.014937
141219_at	82.8	P	0.001602	81.6	P	0.001354	63.7	P	0.002617	112.8	A	0.067627	58.8	P	0.003067	68.6	P	0.004863	80.1	P	0.004863	74.3	P	0.002617	68	P	0.003067	69.2	P	0.001602
141220_at	368.8	P	0.000244	384.2	P	0.000244	327.7	P	0.000244	33.7	A	0.067627	403.4	P	0.000244	392.5	P	0.000244	347.2	P	0.000244	341.8	P	0.000244	347.3	P	0.000244	373.9	P	0.000244
141221_at	1257.1	P	0.000244	1444.7	P	0.000244	1371	P	0.000244	36	A	0.067627	1285.2	P	0.000244	1060.1	P	0.000244	1257.1	P	0.001221	1026.9	P	0.001221	1300.4	P	0.001221	1219	P	0.000244
141222_at	1977.7	P	0.000244	1984.5	P	0.000244	1919	P	0.000244	137.8	A	0.067627	1560.2	P	0.000244	1937.3	P	0.000244	2363.2	P	0.000244	2197.7	P	0.000244	1878.4	P	0.000244	2045.2	P	0.000244
141223_at	3096.7	P	0.000244	2691.9	P	0.000244	2732.2	P	0.000244	40.7	A	0.067627	2473.9	P	0.000244	2608.1	P	0.000244	2712.3	P	0.000244	2636.9	P	0.000244	2578	P	0.000244	2935.6	P	0.000244
141224_at	985.2	P	0.000244	1135.4	P	0.000244	1034.5	P	0.000244	37	A	0.067627	1071.8	P	0.000244	1079.9	P	0.000244	1179.2	P	0.000244	990.5	P	0.000244	1082.7	P	0.000244	1183.3	P	0.000244
141225_at	805.4	P	0.000244	725.1	P	0.000244	748.4	P	0.000244	65.3	A	0.067627	729.2	P	0.000244	746.9	P	0.000244	773.8	P	0.000244	773.4	P	0.000244	727.1	P	0.000244	816.1	P	0.000244
141226_at	1215.1	P	0.000244	1203.6	P	0.000244	1295.6	P	0.000244	121.4	A	0.067627	1173.5	P	0.000244	1151.6	P	0.000244	1109	P	0.000732	1225	P	0.000244	1270	P	0.000244	1258	P	0.000244
141227_at	1112.6	P	0.000244	950.5	P	0.000244	1190.6	P	0.000244	119	A	0.067627	989.6	P	0.000244	981.6	P	0.000244	1008.9	P	0.000244	1002.5	P	0.000244	922.3	P	0.000244	1010.3	P	0.000244
141228_at	472.2	P	0.000244	512.4	P	0.000244	465	P	0.000244	154.2	A	0.067627	436.1	P	0.000244	421.9	P	0.000244	455.8	P	0.000244	480.7	P	0.000244	452	P	0.000244	477.8	P	0.000244
141229_at	829.4	P	0.000244	947.4	P	0.000244	942	P	0.000244	90.2	A	0.067627	757.2	P	0.000244	733.2	P	0.000244	964.5	P	0.000244	792.9	P	0.000244	839.8	P	0.000244	891	P	0.000244
141230_at	2155.2	P	0.000244	1787.1	P	0.000244	2395	P	0.000244	44.3	A	0.067627	2150.6	P	0.000244	1955.3	P	0.000244	1712.1	P	0.000244	1934.7	P	0.000244	2129.3	P	0.000244	2027.3	P	0.000244
141231_at	376.1	P	0.000244	391.4	P	0.000244	348	P	0.000244	110.3	A	0.067627	357.6	P	0.000244	373	P	0.000244	312.9	P	0.00293	373.3	P	0.000244	353.3	P	0.000244	368.7	P	0.000244
141232_at	1435.6	P	0.000244	1159.8	P	0.000244	1169.3	P	0.000244	30	A	0.067627	1006.5	P	0.000244	1170.7	P	0.000244	1458.7	P	0.000244	1278.4	P	0.000244	1062.6	P	0.000244	1187.8	P	0.000244
141233_at	2130.6	P	0.000244	1994.6	P	0.000244	1984.1	P	0.000244	104.5	A	0.067627	1772.6	P	0.000244	1990.3	P	0.000244	1960.6	P	0.000244	2185.2	P	0.000244	1991.3	P	0.000244	2365.5	P	0.000244
141234_at	463.9	P	0.000244	478.2	P	0.000244	548.1	P	0.000244	22.4	A	0.067627	489.8	P	0.000244	526.8	P	0.000244	502.3	P	0.000244	527.1	P	0.000244	521.3	P	0.000244	558.1	P	0.000244
141235_at	1274.9	P	0.000244	1215.9	P	0.000244	1320.7	P	0.000244	43.6	A	0.067627	1156.9	P	0.000244	1031.8	P	0.000244	1224.8	P	0.000244	1162	P	0.000244	1192.8	P	0.000244	1199.1	P	0.000244
141236_at	2104.9	P	0.000244	2061.8	P	0.000244	2492.4	P	0.000244	38.5	A	0.067627	2061.3	P	0.000244	2016.3	P	0.000244	1992.6	P	0.000244	2011.4	P	0.000244	2006.2	P	0.000244	1944.6	P	0.000244
141237_at	2954.9	P	0.000732	1907.4	P	0.000732	1970.9	P	0.000732	15.2	A	0.067627	2022.3	P	0.000244	2358.6	P	0.000732	1811.1	P	0.000732	2276.3	P	0.000244	1384.7	P	0.000732	1732.9	P	0.000732
141238_at	1363.8	P	0.000244	1325.9	P	0.000244	1151.6	P	0.000244	40.8	A	0.067627	1108.1	P	0.000244	1340.7	P	0.000244	1071.8	P	0.000244	1264.1	P	0.000244	1274.4	P	0.000244	1519.8	P	0.000244
141239_at	2395.9	P	0.000244	2425.8	P	0.000244	2226.2	P	0.000244	51	A	0.067627	2114.6	P	0.000244	2291.2	P	0.000244	2381.6	P	0.000244	2221.5	P	0.000244	2391.7	P	0.000244	2373.9	P	0.000244
141240_at	390.8	P	0.000732	406.8	P	0.000244	388	P	0.000244	19.7	A	0.067627	503.3	P	0.000244	406.3	P	0.000244	382	P	0.000244	351.9	P	0.000244	414.3	P	0.000244	412	P	0.000244
141241_at	3155.1	P	0.001221	3399.5	P	0.001221	3532.9	P	0.000732	60.9	A	0.067627	2993.9	P	0.001221	3381.2	P	0.001221	5137.2	P	0.001221	3308.4	P	0.001221	3081.9	P	0.001221	3058.9	P	0.001221
141242_at	1994.5	P	0.000244	2024.5	P	0.000732	2059.9	P	0.000732	86.3	A	0.067627	1760.6	P	0.000244	1847.8	P	0.000244	2079.8	P	0.000732	2066	P	0.000244	2000	P	0.000732	2371.7	P	0.000244
141243_at	421.7	P	0.000244	380.7	P	0.000244	384.4	P	0.000244	157.2	A	0.067627	370.4	P	0.000244	378.4	P	0.000244	323.1	P	0.000244	391.1	P	0.000244	377.5	P	0.000244	429.3	P	0.000244
141244_at	2175.2	P	0.000244	1679.1	P	0.000732	1872.8	P	0.000732	90.2	A	0.067627	1603.2	P	0.000732	1705.8	P	0.000244	1843	P	0.001221	1857.1	P	0.000732	1779.4	P	0.000732	2199.1	P	0.000244
141245_at	2767.3	P	0.000244	2421.4	P	0.000244	2367.9	P	0.000244	142.5	A	0.067627	2073.5	P	0.000244	2294.5	P	0.000244	2244.7	P	0.000244	2265.1	P	0.000244	2217.5	P	0.000244	2387.1	P	0.000244
141246_at	2540.1	P	0.000732	2279.1	P	0.001221	2062.3	P	0.001221	130	A	0.067627	1648.5	P	0.000732	1708.6	P	0.000732	2322	P	0.000732	2063.5	P	0.000732	1671.1	P	0.000732	2263.9	P	0.000732
141247_at	288.6	P	0.000244	305.3	P	0.000244	338.2	P	0.000244	108.1	A	0.067627	308.1	P	0.000244	314.4	P	0.000244	303.3	P	0.000244	355.5	P	0.000244	335.8	P	0.000244	347.3	P	0.000244
141248_at	425.7	P	0.000244	427.4	P	0.000244	438.8	P	0.000244	15.2	A	0.067627	478	P	0.000244	449.2	P	0.000244	411.1	P	0.000244	411.5	P	0.000244	399.6	P	0.000244	426.4	P	0.000244
141249_at	2700.1	P	0.000244	2293.5	P	0.000244	2134.3	P	0.000244	71.6	A	0.067627	2199.6	P	0.000244	2201.5	P	0.000244	2485.9	P	0.000244	2110.2	P	0.000244	1966.3	P	0.000244	2389.6	P	0.000244
