# Supplementary material for: Fuling Granule, a Traditional Chinese Medicine Compound, Suppresses Cell Proliferation and TGFβ-Induced EMT in Ovarian Cancer
Source: PLoS One. 2016 Dec 30;11(12):e0168892. doi: 10.1371/journal.pone.0168892 (PMC5201296; doi:10.1371/journal.pone.0168892)
Supplement: S1 File — 01 GSE79454 and Gene Ontology Analysis 02 in vitro cell data:SRB, MTT, cell clony, cell distribution, wound healing, invasion and migration 03 qPCR data 04 in vivo data (ZIP) [file pone.0168892.s001.zip › supporting information/02in vitro data/02-1SRB.xlsx]

## Sheet: Sheet1
		control			low dose 1.5mg/ml			Middle dose 3mg/ml			high dose 6mg/ml
hey	0d	1.132	1.084	1.035	1.046	0.952	0.918	1.044	1.059	1.01	1.014	1.017	1.011
	1d	2.501	2.466	2.451	1.506	1.444	1.368	1.168	1.213	1.184	0.912	0.826	0.809
	3d	3.297	3.296	3.219	1.9	1.902	1.758	0.687	0.643	0.587	0.466	0.43	0.331
	5d	3.377	3.331	3.325	2.063	2.073	1.841	0.44	0.55	0.56	0.151	0.131	0.126
sk	0d	0.64	0.66	0.61	0.648	0.678	0.402	0.653	0.657	0.645	0.609	0.619	0.629
	1d	0.807	0.931	1.005	0.481	0.584	0.556	0.448	0.444	0.457	0.257	0.267	0.237
	3d	2.852	2.885	2.802	0.439	0.351	0.345	0.105	0.123	0.125	0.125	0.124	0.128
	5d	3.127	3.068	3.165	0.411	0.248	0.17	0.098	0.078	0.089	0.107	0.101	0.105
