# Supplementary material for: Fuling Granule, a Traditional Chinese Medicine Compound, Suppresses Cell Proliferation and TGFβ-Induced EMT in Ovarian Cancer
Source: PLoS One. 2016 Dec 30;11(12):e0168892. doi: 10.1371/journal.pone.0168892 (PMC5201296; doi:10.1371/journal.pone.0168892)
Supplement: S1 File — 01 GSE79454 and Gene Ontology Analysis 02 in vitro cell data:SRB, MTT, cell clony, cell distribution, wound healing, invasion and migration 03 qPCR data 04 in vivo data (ZIP) [file pone.0168892.s001.zip › supporting information/02in vitro data/02-2MTT.xlsx]

## Sheet: Sheet1
MTT of HEY
	24h	48h	72h
log(inhibitor) vs. normalized response -- Variable slope
Best-fit values
LogIC50	0.8932	0.5734	0.4745
HillSlope	-2.957	-3.33	-3.527
IC50	7.819	3.744	2.982
Std. Error
LogIC50	0.01663	0.01481	0.01112
HillSlope	0.2876	0.3303	0.3274
95% Confidence Intervals
LogIC50	0.8579 to 0.9284	0.5427 to 0.6041	0.4510 to 0.4981
HillSlope	-3.566 to -2.347	-4.015 to -2.645	-4.221 to -2.833
IC50	7.210 to 8.481	3.489 to 4.019	2.825 to 3.149
Goodness of Fit
Degrees of Freedom	16	22	16
R2	0.9803	0.9802	0.99
Absolute Sum of Squares	493.3	807.7	284.3
Sy.x	5.553	6.059	4.215
Number of points
Analyzed	18	24	18
MTT of skov3
	24h	48h	72h
log(inhibitor) vs. normalized response -- Variable slope
Best-fit values
LogIC50	1.012	0.5692	0.4287
HillSlope	-1.805	-2.32	-2.361
IC50	10.27	3.709	2.684
Std. Error
LogIC50	0.021	0.01576	0.0127
HillSlope	0.1493	0.1727	0.1452
95% Confidence Intervals
LogIC50	0.9671 to 1.056	0.5365 to 0.6019	0.4018 to 0.4557
HillSlope	-2.122 to -1.489	-2.678 to -1.962	-2.669 to -2.053
IC50	9.270 to 11.38	3.440 to 3.999	2.522 to 2.855
Goodness of Fit
Degrees of Freedom	16	22	16
R2	0.9719	0.9798	0.9905
Absolute Sum of Squares	474.6	646.6	233
Sy.x	5.446	5.421	3.816
Number of points
Analyzed	18	24	18
