# Supplementary material for: Fuling Granule, a Traditional Chinese Medicine Compound, Suppresses Cell Proliferation and TGFβ-Induced EMT in Ovarian Cancer
Source: PLoS One. 2016 Dec 30;11(12):e0168892. doi: 10.1371/journal.pone.0168892 (PMC5201296; doi:10.1371/journal.pone.0168892)
Supplement: S1 File — 01 GSE79454 and Gene Ontology Analysis 02 in vitro cell data:SRB, MTT, cell clony, cell distribution, wound healing, invasion and migration 03 qPCR data 04 in vivo data (ZIP) [file pone.0168892.s001.zip › supporting information/02in vitro data/02-3colony formation ability.xlsx]

## Sheet: Sheet1
cell count	1	2	3	4	average	SD	P value
HEY	167	125	146	178	154	23.4521	0.00071055
hey-CFG	20	27	36	18	25.25	8.13941
cell count	1	2	3	4	average	std	P value
SKOV3	85	82	45	48	65	21.4321	0.0150567
skov3-CFG	15	20	13	8	14	4.96655
