# Supplementary material for: Fuling Granule, a Traditional Chinese Medicine Compound, Suppresses Cell Proliferation and TGFβ-Induced EMT in Ovarian Cancer
Source: PLoS One. 2016 Dec 30;11(12):e0168892. doi: 10.1371/journal.pone.0168892 (PMC5201296; doi:10.1371/journal.pone.0168892)
Supplement: S1 File — 01 GSE79454 and Gene Ontology Analysis 02 in vitro cell data:SRB, MTT, cell clony, cell distribution, wound healing, invasion and migration 03 qPCR data 04 in vivo data (ZIP) [file pone.0168892.s001.zip › supporting information/02in vitro data/02-4cell distribution.xlsx]

## Sheet: Sheet1
	G0/G1	S	G2/M
Contrl	53.33	26.09	13.38
HEY-CFG	70.68	12.52	8.31
	G0/G1	S	G2/M
Contrl	52.59	32.69	6.57
SKOV3-CFG	47.07	33.12	15.39
