# Supplementary material for: Fuling Granule, a Traditional Chinese Medicine Compound, Suppresses Cell Proliferation and TGFβ-Induced EMT in Ovarian Cancer
Source: PLoS One. 2016 Dec 30;11(12):e0168892. doi: 10.1371/journal.pone.0168892 (PMC5201296; doi:10.1371/journal.pone.0168892)
Supplement: S1 File — 01 GSE79454 and Gene Ontology Analysis 02 in vitro cell data:SRB, MTT, cell clony, cell distribution, wound healing, invasion and migration 03 qPCR data 04 in vivo data (ZIP) [file pone.0168892.s001.zip › supporting information/02in vitro data/02-5wound healing.xlsx]

## Sheet: Sheet1
HEY	cell cover area
	0 h		12 h		24 h		12 h		24 h		12 h		24 h		12 h	24 h	12 h	24 h
Mock	9.1	9.3	6	5.5	4.5	4.5	3.1	3.8	4.6	4.8	0.340659	0.408602	0.505495	0.516129	0.0480428	0.00751975	4.80428	0.751975
TGFβ	9.8	9.7	6.5	6.2	4.3	4	3.3	3.5	5.5	5.7	0.336735	0.360825	0.561224	0.587629	0.0170342	0.0186707	1.70342	1.86707
CFG	8.7	9.3	8.5	9	8.6	9	0.2	0.3	0.1	0.3	0.0229885	0.0322581	0.0114943	0.0322581	0.00655457	0.0146822	0.655457	1.46822
	0 h	12 h	24 h
Mock	9.2	5.75	4.5	9.2	9.2	9.2	0	3.45	4.7	0.375	0.51087	37.5	51.087
TGFβ	9.75	6.35	4.15	9.75	9.75	9.75	0	3.4	5.6	0.348718	0.574359	34.8718	57.4359
CFG	9	8.75	8.8	9	9	9	0	0.25	0.2	0.0277778	0.0222222	2.77778	2.22222
	12 hrs	24 hrs
Mock	37.5	51.087
TGFβ	34.8718	57.4359
TGFβ + CFG	2.77778	2.22222
Skov3	cell cover area
	0 h		12 h		24 h		12 h		24 h		12 h		24 h
Mock	7.5	7.7	4.8	4.6	3	3.1	2.7	3.1	4.5	4.6	0.36	0.402597	0.6	0.597403
TGFβ	7.9	7.7	4.3	4.2	1.6	2	3.6	3.5	6.3	5.7	0.455696	0.454545	0.797468	0.74026
CFG	7.6	7.7	7.4	7.2	7.2	7.3	0.2	0.5	0.4	0.4	0.0263158	0.0649351	0.0526316	0.0519481
	0 h	12 h	24 h
Mock	7.6	4.7	3.05	7.6	7.6	7.6	0	2.9	4.55	0.381579	0.598684	38.1579	59.8684
TGFβ	7.8	4.25	1.8	7.8	7.8	7.8	0	3.55	6	0.455128	0.769231	45.5128	76.9231
CFG	7.65	7.3	7.25	7.65	7.65	7.65	0	0.35	0.4	0.0457516	0.0522876	4.57516	5.22876
	12 hrs	24 hrs
Mock	38.1579	59.8684
TGFβ	45.5128	76.9231
TGFβ + CFG	4.57516	5.22876
