# Supplementary material for: Fuling Granule, a Traditional Chinese Medicine Compound, Suppresses Cell Proliferation and TGFβ-Induced EMT in Ovarian Cancer
Source: PLoS One. 2016 Dec 30;11(12):e0168892. doi: 10.1371/journal.pone.0168892 (PMC5201296; doi:10.1371/journal.pone.0168892)
Supplement: S1 File — 01 GSE79454 and Gene Ontology Analysis 02 in vitro cell data:SRB, MTT, cell clony, cell distribution, wound healing, invasion and migration 03 qPCR data 04 in vivo data (ZIP) [file pone.0168892.s001.zip › supporting information/02in vitro data/02-6invasion and migration.xlsx]

## Sheet: Sheet1
OD 590	2nd
A	1	2	3	4	5	6	7	8	9
B		0.182	0.276	0.188		0.164	0.166	0.129
C		0.179	0.264	0.178		0.155	0.159	0.126
D		0.18	0.27	0.183		0.157	0.174	0.125
E		0.35	0.397	0.214		0.218	0.246	0.102
F		0.34	0.394	0.208		0.217	0.25	0.104
G		0.333	0.394	0.214		0.213	0.237	0.103
H
OD 590
	invation		hey-control	tgfb	tgfb+CFG		sk-control	tgfb	tgfb+CFG
		1st	0.182	0.276	0.188		0.164	0.166	0.129
		2nd	0.179	0.264	0.178		0.155	0.159	0.126
		3rd	0.18	0.27	0.183		0.157	0.174	0.125
	migration		hey-control	tgfb	tgfb+CFG		sk-control	tgfb	tgfb+CFG
		1st	0.35	0.397	0.214		0.218	0.246	0.102
		2nd	0.34	0.394	0.208		0.217	0.25	0.104
		3rd	0.333	0.394	0.214		0.213	0.237	0.103
