# Supplementary material for: Fuling Granule, a Traditional Chinese Medicine Compound, Suppresses Cell Proliferation and TGFβ-Induced EMT in Ovarian Cancer
Source: PLoS One. 2016 Dec 30;11(12):e0168892. doi: 10.1371/journal.pone.0168892 (PMC5201296; doi:10.1371/journal.pone.0168892)
Supplement: S1 File — 01 GSE79454 and Gene Ontology Analysis 02 in vitro cell data:SRB, MTT, cell clony, cell distribution, wound healing, invasion and migration 03 qPCR data 04 in vivo data (ZIP) [file pone.0168892.s001.zip › supporting information/04 in vivo data-tumor volume.xlsx]

## Sheet: tumor volume
			21d			23d			25d			27d			29d			30d
			2.15			2.17			2.19			2.22			2.24			2.25
			L(mm)	W(mm)	V（mm3）	L(mm)	W(mm)	V（mm3）	L(mm)	W(mm)	V（mm3）	L(mm)	W(mm)	V（mm3）	L(mm)	W(mm)	V（mm3）	L(mm)	W(mm)	V（mm3）	inhibiton
Group A:SKOV3	1		12.66	11.02	768.718	12.7	10.95	761.381	12.7	11.13	786.618	14.82	11.84	1038.78	15.9	12.65	1272.18	15.9	13.12	1368.47
	2		9.02	7.24	236.403	9.31	7.2	241.315	9.3	7.3	247.798	10.12	7.5	284.625	12.75	8.81	494.803	12.78	8.83	498.221
	3		8.3	6.36	167.866	8.55	6.65	189.051	8.94	6.77	204.873	10.86	8.5	392.317	12.1	10.82	708.288	12.81	10.8	747.079
	4		3.33	3.3		3.69	3.6		3.68	3.8		7.53	5.39		8.81	5.94		9.42	6.21
	5		10.58	9.59	486.511	10.89	9.97	541.238	10.88	10	544	13.04	12.16	964.084	14.02	12.22	1046.79	15.25	12.22	1138.63
	6		8.1	6.24	157.697	8.64	6.59	187.609	8.63	6.59	187.392	11.68	7.16	299.391	12.08	7.46	336.136	13.72	7.79	416.293
	7		9.23	7.6	266.562	10.15	7.41	278.659	10.14	7.43	279.889	12.27	9.58	563.048	12.89	10.25	677.128	13.51	10.25	709.697
	8		9.54	8.45	340.59	10.04	8.5	362.695	10.1	8.53	367.443	12.08	10.87	713.668	13.95	10.81	815.071	14.69	10.81	858.308
	9		9.43	7.38	256.8	9.49	7.61	274.793	9.5	7.63	276.53	11.75	9.36	514.706	12.09	9.57	553.631	13.26	11.98	951.54
	10		7.73	6.74	175.578	7.74	6.78	177.898	7.73	6.75	176.099	9.36	8.82	364.068	10.52	9.27	452.007	11.26	10.59	631.394
	mean				317.414			334.96			341.183			570.52			706.226			813.292	0
	s				197.996			196.336			201.984			280.054			299.701			304.197
					317.41 ±198.00			334.96 ±196.34			341.18 ±201.98			570.52 ±280.05			706.23 ±299.70			813.29 ±304.20
Group B:CFG	1		5.05	3.78	36.0782	5.05	4.17	43.907	5.05	4.75	56.9703	5.21	4.81	60.2695	7.23	5.08	93.2901	7.23	5.12	94.7651
	2		6.42	4.71	71.211	6.43	4.83	75.0024	6.69	5.72	109.443	7.1	5.73	116.557	7.98	6.55	171.181	8.57	6.61	187.221
	3		4.37	3.9	33.2338	4.41	3.87	33.0241	4.41	3.86	32.8536	5.68	4.71	63.0028	5.71	4.82	66.3285	6.15	4.82	71.4396
	4
	5		9.67	6.71		9.65	6.73		9.67	7.16		10.4	7.18		11.13	7.42		14.45	10.53
	6		5.7	4.74	64.0327	6.22	4.25	56.1744	7.05	4.25	63.6703	8.85	5.75	146.302	8.97	7.08	224.817	11.02	9.13	459.297
	7		3.93	2.41	11.4129	4.22	2.93	18.1141	4.23	2.81	16.7003	7.46	5.45	110.79	7.57	5.68	122.113	7.52	5.69	121.734
	8		3.9	3.54	24.4366	3.85	3.8	27.797	3.81	3.81	27.6532	7.36	4.49	74.1892	6.79	4.69	74.6768	7.03	5.07	90.3527
	9		4.55	3.88	34.2488	5.27	3.87	39.4641	5.31	3.85	39.3537	5.32	3.89	40.2514	7.33	5.76	121.596	8.1	7.27	214.054
	10		6.44	5.48	96.6979	6.72	5.48	100.902	6.71	5.49	101.12	6.78	5.49	102.175	9.65	7.52	272.856	11.75	7.52	332.234
	mean				46.419			49.2982			55.9706			89.1921			143.357			196.387	75.8528
	s				28.26			27.2458			34.0433			35.4321			73.9321			136.658
	P				0.00166301			0.00101387			0.00133518			0.000229464			0.000117008			9.45332e-05
					46.42 ±28.26			49.30 ±27.25			55.97 ±34.04			89.19 ±35.43			143.36 ±73.93			196.39 ±136.66
Group C:cisplatin	1		2.78	2.21	6.7889	3.31	2.78	12.7905	3.32	2.81	13.1075	5.65	4.04	46.1085	6.86	4.02	55.4302	7.11	4.92	86.0538
	2		4.71	3.93	36.3727	5.01	4.1	42.109	5.11	4.1	42.9495	5.74	4.7	63.3983	6.44	5.4	93.8952	6.43	6.37	130.455
	3		7.78	7.13	197.756	7.96	7.18	205.179	8.78	7.46	244.311	9.34	7.84	287.044	10.58	7.84	325.153	10.84	7.85	333.994
	4		6.51	5.37	93.8641	6.69	5.58	104.151	7.14	5.92	125.116	7.84	7.01	192.629	9.5	7.1	239.447	9.49	7.84	291.654
	5		8.87	7.66	260.226	9.01	7.26	237.448	9.23	7.66	270.788	10.21	8.82	397.13	10.92	8.58	401.946	11.38	9.85	552.058
	6		5.52	4.35	52.2261	5.56	4.53	57.0481	5.62	4.59	59.2014	6.31	5.07	81.099	7.89	7.12	199.989	7.8	7.21	202.738
	7		5.57	3.25	29.4166	5.64	3.68	38.1896	5.88	4.01	47.2755	7.31	4.42	71.4055	8.13	4.46	80.8594	8.93	5.18	119.807
	8		10.28	7.14	262.035	10.69	7.33	287.181	10.72	7.73	320.276	11.44	7.74	342.671	12.74	7.74	381.611	13.07	7.81	398.61
	mean				117.336			123.012			140.378			185.186			222.291			264.421	67.4876
	s				106.314			105.149			120.328			140.462			138.028			160.714
	P				0.0224327			0.0158156			0.0271887			0.00315642			0.0008064			0.000376894
					117.34 ±106.31			123.01 ±105.15			140.38 ±120.33			185.19 ±140.46			222.29 ±138.03			264.42 ±160.71
		Group	21d	23d	25d	27d	29d	30d
		Group A:SKOV3	317.41 ±198.00	334.96 ±196.34	341.18 ±201.98	570.52 ±280.05	706.23 ±299.70	813.29 ±304.20
		Group B:CFG	46.42 ±28.26**	49.30 ±27.25**	55.97 ±34.04**	89.19 ±35.43**	143.36 ±73.93**	196.39 ±136.66**
		Group C:cisplatin	117.34 ±106.31*	123.01 ±105.15*	140.38 ±120.33*	185.19 ±140.46**	222.29 ±138.03**	264.42 ±160.71**
